# Supplementary material for: Decarbonatization of Energy Sector by CO2 Sequestration in Waste Incineration Fly Ash and Its Utilization as Raw Material for Alkali Activation
Source: Materials (Basel). 2023 Sep 6;16(18):6094. doi: 10.3390/ma16186094 (PMC10532695; doi:10.3390/ma16186094)
Supplement: Supplementary file 1 [file materials-16-06094-s001.zip]

Archive with 1 entries (1 files):
- materials-2538419-supplementary.xlsx
