# Supplementary material for: Decarbonatization of Energy Sector by CO2 Sequestration in Waste Incineration Fly Ash and Its Utilization as Raw Material for Alkali Activation
Source: Materials (Basel). 2023 Sep 6;16(18):6094. doi: 10.3390/ma16186094 (PMC10532695; doi:10.3390/ma16186094)
Supplement: Supplementary file 1 [file materials-16-06094-s001.zip › materials-2538419-supplementary.xlsx]

## Sheet: Na0.33FGT
cm-1	%T
4000	95.45
3999	95.45
3998	95.45
3997	95.45
3996	95.44
3995	95.44
3994	95.45
3993	95.45
3992	95.45
3991	95.45
3990	95.45
3989	95.45
3988	95.45
3987	95.45
3986	95.45
3985	95.46
3984	95.46
3983	95.46
3982	95.46
3981	95.46
3980	95.46
3979	95.46
3978	95.46
3977	95.46
3976	95.46
3975	95.46
3974	95.46
3973	95.46
3972	95.47
3971	95.46
3970	95.46
3969	95.46
3968	95.47
3967	95.47
3966	95.47
3965	95.47
3964	95.47
3963	95.47
3962	95.47
3961	95.47
3960	95.47
3959	95.47
3958	95.47
3957	95.47
3956	95.48
3955	95.48
3954	95.48
3953	95.48
3952	95.48
3951	95.47
3950	95.46
3949	95.46
3948	95.45
3947	95.46
3946	95.46
3945	95.46
3944	95.47
3943	95.47
3942	95.48
3941	95.48
3940	95.48
3939	95.48
3938	95.49
3937	95.49
3936	95.5
3935	95.49
3934	95.48
3933	95.47
3932	95.47
3931	95.47
3930	95.47
3929	95.48
3928	95.48
3927	95.49
3926	95.49
3925	95.49
3924	95.49
3923	95.49
3922	95.49
3921	95.49
3920	95.48
3919	95.48
3918	95.48
3917	95.48
3916	95.48
3915	95.49
3914	95.5
3913	95.5
3912	95.51
3911	95.53
3910	95.54
3909	95.54
3908	95.54
3907	95.54
3906	95.53
3905	95.51
3904	95.49
3903	95.47
3902	95.45
3901	95.44
3900	95.44
3899	95.45
3898	95.46
3897	95.47
3896	95.48
3895	95.49
3894	95.5
3893	95.51
3892	95.53
3891	95.53
3890	95.52
3889	95.5
3888	95.49
3887	95.48
3886	95.49
3885	95.49
3884	95.49
3883	95.48
3882	95.46
3881	95.47
3880	95.5
3879	95.51
3878	95.51
3877	95.5
3876	95.5
3875	95.51
3874	95.52
3873	95.51
3872	95.49
3871	95.46
3870	95.46
3869	95.47
3868	95.47
3867	95.47
3866	95.47
3865	95.48
3864	95.5
3863	95.52
3862	95.53
3861	95.52
3860	95.52
3859	95.53
3858	95.54
3857	95.53
3856	95.51
3855	95.49
3854	95.47
3853	95.46
3852	95.45
3851	95.46
3850	95.48
3849	95.5
3848	95.53
3847	95.55
3846	95.56
3845	95.57
3844	95.56
3843	95.56
3842	95.55
3841	95.53
3840	95.52
3839	95.51
3838	95.52
3837	95.52
3836	95.52
3835	95.52
3834	95.52
3833	95.54
3832	95.56
3831	95.58
3830	95.59
3829	95.59
3828	95.59
3827	95.6
3826	95.6
3825	95.59
3824	95.56
3823	95.54
3822	95.54
3821	95.57
3820	95.58
3819	95.57
3818	95.55
3817	95.54
3816	95.56
3815	95.59
3814	95.61
3813	95.61
3812	95.6
3811	95.6
3810	95.6
3809	95.61
3808	95.62
3807	95.63
3806	95.63
3805	95.61
3804	95.59
3803	95.57
3802	95.58
3801	95.6
3800	95.6
3799	95.59
3798	95.57
3797	95.58
3796	95.6
3795	95.63
3794	95.64
3793	95.65
3792	95.65
3791	95.66
3790	95.67
3789	95.68
3788	95.67
3787	95.67
3786	95.67
3785	95.67
3784	95.67
3783	95.66
3782	95.65
3781	95.65
3780	95.65
3779	95.67
3778	95.68
3777	95.68
3776	95.67
3775	95.67
3774	95.67
3773	95.66
3772	95.66
3771	95.65
3770	95.66
3769	95.65
3768	95.65
3767	95.64
3766	95.64
3765	95.65
3764	95.66
3763	95.66
3762	95.65
3761	95.64
3760	95.64
3759	95.65
3758	95.66
3757	95.66
3756	95.65
3755	95.63
3754	95.61
3753	95.59
3752	95.58
3751	95.59
3750	95.6
3749	95.6
3748	95.59
3747	95.59
3746	95.61
3745	95.65
3744	95.69
3743	95.71
3742	95.71
3741	95.7
3740	95.71
3739	95.74
3738	95.78
3737	95.79
3736	95.76
3735	95.71
3734	95.67
3733	95.65
3732	95.68
3731	95.73
3730	95.78
3729	95.82
3728	95.84
3727	95.85
3726	95.85
3725	95.83
3724	95.81
3723	95.79
3722	95.77
3721	95.77
3720	95.76
3719	95.75
3718	95.74
3717	95.74
3716	95.74
3715	95.73
3714	95.72
3713	95.74
3712	95.79
3711	95.83
3710	95.84
3709	95.82
3708	95.8
3707	95.78
3706	95.77
3705	95.75
3704	95.74
3703	95.72
3702	95.71
3701	95.7
3700	95.7
3699	95.7
3698	95.7
3697	95.71
3696	95.71
3695	95.72
3694	95.72
3693	95.7
3692	95.67
3691	95.62
3690	95.57
3689	95.54
3688	95.53
3687	95.54
3686	95.56
3685	95.57
3684	95.59
3683	95.6
3682	95.62
3681	95.62
3680	95.61
3679	95.58
3678	95.53
3677	95.49
3676	95.47
3675	95.46
3674	95.45
3673	95.42
3672	95.39
3671	95.4
3670	95.42
3669	95.45
3668	95.46
3667	95.45
3666	95.45
3665	95.45
3664	95.46
3663	95.47
3662	95.47
3661	95.46
3660	95.45
3659	95.43
3658	95.42
3657	95.41
3656	95.41
3655	95.39
3654	95.37
3653	95.34
3652	95.31
3651	95.29
3650	95.28
3649	95.27
3648	95.25
3647	95.24
3646	95.24
3645	95.26
3644	95.27
3643	95.3
3642	95.32
3641	95.34
3640	95.36
3639	95.37
3638	95.37
3637	95.38
3636	95.38
3635	95.38
3634	95.38
3633	95.37
3632	95.36
3631	95.34
3630	95.34
3629	95.34
3628	95.32
3627	95.28
3626	95.24
3625	95.22
3624	95.21
3623	95.2
3622	95.17
3621	95.12
3620	95.09
3619	95.08
3618	95.08
3617	95.09
3616	95.08
3615	95.08
3614	95.09
3613	95.1
3612	95.1
3611	95.1
3610	95.1
3609	95.1
3608	95.12
3607	95.13
3606	95.12
3605	95.11
3604	95.1
3603	95.1
3602	95.1
3601	95.1
3600	95.09
3599	95.07
3598	95.05
3597	95.03
3596	95.03
3595	95.03
3594	95.03
3593	95.02
3592	95
3591	94.98
3590	94.95
3589	94.92
3588	94.91
3587	94.9
3586	94.89
3585	94.87
3584	94.86
3583	94.86
3582	94.86
3581	94.86
3580	94.85
3579	94.84
3578	94.83
3577	94.82
3576	94.82
3575	94.81
3574	94.81
3573	94.8
3572	94.79
3571	94.78
3570	94.75
3569	94.72
3568	94.68
3567	94.65
3566	94.63
3565	94.62
3564	94.62
3563	94.62
3562	94.63
3561	94.63
3560	94.64
3559	94.64
3558	94.63
3557	94.62
3556	94.61
3555	94.6
3554	94.58
3553	94.57
3552	94.56
3551	94.54
3550	94.53
3549	94.5
3548	94.48
3547	94.45
3546	94.44
3545	94.43
3544	94.43
3543	94.43
3542	94.43
3541	94.43
3540	94.43
3539	94.42
3538	94.41
3537	94.4
3536	94.39
3535	94.38
3534	94.37
3533	94.35
3532	94.34
3531	94.32
3530	94.31
3529	94.29
3528	94.28
3527	94.26
3526	94.24
3525	94.23
3524	94.22
3523	94.22
3522	94.23
3521	94.23
3520	94.22
3519	94.22
3518	94.22
3517	94.22
3516	94.21
3515	94.2
3514	94.19
3513	94.17
3512	94.16
3511	94.14
3510	94.13
3509	94.12
3508	94.11
3507	94.09
3506	94.08
3505	94.07
3504	94.06
3503	94.05
3502	94.04
3501	94.03
3500	94.03
3499	94.02
3498	94.02
3497	94.02
3496	94.01
3495	94.01
3494	94
3493	93.99
3492	93.98
3491	93.97
3490	93.96
3489	93.95
3488	93.94
3487	93.94
3486	93.93
3485	93.91
3484	93.9
3483	93.89
3482	93.88
3481	93.87
3480	93.86
3479	93.86
3478	93.85
3477	93.84
3476	93.84
3475	93.84
3474	93.83
3473	93.83
3472	93.82
3471	93.81
3470	93.8
3469	93.79
3468	93.78
3467	93.77
3466	93.76
3465	93.76
3464	93.75
3463	93.74
3462	93.74
3461	93.73
3460	93.72
3459	93.71
3458	93.7
3457	93.7
3456	93.69
3455	93.68
3454	93.67
3453	93.66
3452	93.65
3451	93.64
3450	93.64
3449	93.63
3448	93.62
3447	93.61
3446	93.6
3445	93.6
3444	93.59
3443	93.59
3442	93.59
3441	93.58
3440	93.58
3439	93.57
3438	93.57
3437	93.57
3436	93.57
3435	93.56
3434	93.55
3433	93.55
3432	93.54
3431	93.53
3430	93.53
3429	93.52
3428	93.52
3427	93.51
3426	93.5
3425	93.49
3424	93.48
3423	93.48
3422	93.47
3421	93.46
3420	93.46
3419	93.46
3418	93.46
3417	93.46
3416	93.46
3415	93.46
3414	93.47
3413	93.46
3412	93.46
3411	93.45
3410	93.45
3409	93.45
3408	93.44
3407	93.44
3406	93.44
3405	93.44
3404	93.44
3403	93.44
3402	93.44
3401	93.44
3400	93.44
3399	93.44
3398	93.44
3397	93.44
3396	93.44
3395	93.44
3394	93.45
3393	93.45
3392	93.46
3391	93.46
3390	93.46
3389	93.47
3388	93.47
3387	93.47
3386	93.48
3385	93.48
3384	93.48
3383	93.49
3382	93.5
3381	93.5
3380	93.51
3379	93.52
3378	93.53
3377	93.53
3376	93.54
3375	93.55
3374	93.56
3373	93.56
3372	93.57
3371	93.58
3370	93.58
3369	93.58
3368	93.59
3367	93.59
3366	93.59
3365	93.6
3364	93.61
3363	93.62
3362	93.62
3361	93.63
3360	93.64
3359	93.65
3358	93.65
3357	93.66
3356	93.67
3355	93.67
3354	93.68
3353	93.69
3352	93.7
3351	93.71
3350	93.72
3349	93.73
3348	93.74
3347	93.75
3346	93.75
3345	93.76
3344	93.77
3343	93.77
3342	93.78
3341	93.79
3340	93.8
3339	93.81
3338	93.82
3337	93.82
3336	93.83
3335	93.84
3334	93.84
3333	93.85
3332	93.86
3331	93.87
3330	93.88
3329	93.89
3328	93.9
3327	93.91
3326	93.92
3325	93.93
3324	93.94
3323	93.95
3322	93.95
3321	93.96
3320	93.97
3319	93.98
3318	93.99
3317	93.99
3316	94
3315	94.01
3314	94.01
3313	94.02
3312	94.03
3311	94.04
3310	94.05
3309	94.06
3308	94.07
3307	94.08
3306	94.09
3305	94.1
3304	94.11
3303	94.11
3302	94.12
3301	94.13
3300	94.13
3299	94.14
3298	94.16
3297	94.17
3296	94.18
3295	94.19
3294	94.19
3293	94.19
3292	94.2
3291	94.2
3290	94.21
3289	94.21
3288	94.22
3287	94.23
3286	94.23
3285	94.24
3284	94.25
3283	94.26
3282	94.27
3281	94.28
3280	94.28
3279	94.29
3278	94.29
3277	94.3
3276	94.31
3275	94.32
3274	94.33
3273	94.34
3272	94.34
3271	94.34
3270	94.35
3269	94.36
3268	94.36
3267	94.37
3266	94.38
3265	94.39
3264	94.39
3263	94.4
3262	94.4
3261	94.4
3260	94.41
3259	94.42
3258	94.42
3257	94.43
3256	94.43
3255	94.44
3254	94.45
3253	94.46
3252	94.47
3251	94.47
3250	94.48
3249	94.49
3248	94.49
3247	94.5
3246	94.51
3245	94.51
3244	94.52
3243	94.52
3242	94.52
3241	94.53
3240	94.54
3239	94.54
3238	94.55
3237	94.56
3236	94.56
3235	94.57
3234	94.58
3233	94.59
3232	94.6
3231	94.61
3230	94.61
3229	94.61
3228	94.61
3227	94.62
3226	94.62
3225	94.63
3224	94.63
3223	94.64
3222	94.65
3221	94.66
3220	94.67
3219	94.67
3218	94.68
3217	94.69
3216	94.7
3215	94.7
3214	94.71
3213	94.71
3212	94.72
3211	94.73
3210	94.74
3209	94.74
3208	94.75
3207	94.75
3206	94.76
3205	94.76
3204	94.77
3203	94.78
3202	94.78
3201	94.79
3200	94.8
3199	94.8
3198	94.81
3197	94.82
3196	94.82
3195	94.83
3194	94.84
3193	94.85
3192	94.86
3191	94.87
3190	94.87
3189	94.88
3188	94.88
3187	94.88
3186	94.89
3185	94.89
3184	94.9
3183	94.91
3182	94.91
3181	94.92
3180	94.93
3179	94.93
3178	94.94
3177	94.95
3176	94.96
3175	94.96
3174	94.97
3173	94.98
3172	94.99
3171	94.99
3170	94.99
3169	94.99
3168	95
3167	95
3166	95.01
3165	95.02
3164	95.03
3163	95.03
3162	95.04
3161	95.05
3160	95.06
3159	95.07
3158	95.07
3157	95.07
3156	95.08
3155	95.08
3154	95.09
3153	95.1
3152	95.11
3151	95.12
3150	95.12
3149	95.12
3148	95.12
3147	95.12
3146	95.13
3145	95.13
3144	95.15
3143	95.16
3142	95.17
3141	95.17
3140	95.17
3139	95.17
3138	95.17
3137	95.17
3136	95.17
3135	95.18
3134	95.19
3133	95.2
3132	95.21
3131	95.22
3130	95.22
3129	95.21
3128	95.21
3127	95.21
3126	95.22
3125	95.24
3124	95.26
3123	95.27
3122	95.28
3121	95.27
3120	95.26
3119	95.26
3118	95.26
3117	95.27
3116	95.29
3115	95.31
3114	95.33
3113	95.33
3112	95.32
3111	95.31
3110	95.3
3109	95.3
3108	95.31
3107	95.33
3106	95.36
3105	95.37
3104	95.37
3103	95.36
3102	95.34
3101	95.34
3100	95.34
3099	95.35
3098	95.37
3097	95.4
3096	95.43
3095	95.43
3094	95.42
3093	95.4
3092	95.38
3091	95.38
3090	95.4
3089	95.43
3088	95.46
3087	95.5
3086	95.5
3085	95.48
3084	95.45
3083	95.43
3082	95.42
3081	95.43
3080	95.45
3079	95.47
3078	95.49
3077	95.5
3076	95.49
3075	95.47
3074	95.45
3073	95.44
3072	95.45
3071	95.46
3070	95.49
3069	95.52
3068	95.54
3067	95.54
3066	95.52
3065	95.49
3064	95.48
3063	95.47
3062	95.48
3061	95.49
3060	95.52
3059	95.54
3058	95.55
3057	95.54
3056	95.53
3055	95.51
3054	95.5
3053	95.5
3052	95.51
3051	95.52
3050	95.53
3049	95.54
3048	95.54
3047	95.53
3046	95.53
3045	95.52
3044	95.52
3043	95.52
3042	95.52
3041	95.52
3040	95.52
3039	95.52
3038	95.52
3037	95.52
3036	95.51
3035	95.51
3034	95.5
3033	95.5
3032	95.5
3031	95.5
3030	95.49
3029	95.49
3028	95.48
3027	95.47
3026	95.47
3025	95.46
3024	95.46
3023	95.47
3022	95.49
3021	95.55
3020	95.64
3019	95.74
3018	95.81
3017	95.82
3016	95.77
3015	95.68
3014	95.59
3013	95.52
3012	95.46
3011	95.42
3010	95.39
3009	95.37
3008	95.34
3007	95.33
3006	95.31
3005	95.3
3004	95.29
3003	95.28
3002	95.27
3001	95.27
3000	95.26
2999	95.25
2998	95.24
2997	95.23
2996	95.23
2995	95.22
2994	95.21
2993	95.2
2992	95.19
2991	95.17
2990	95.16
2989	95.15
2988	95.15
2987	95.14
2986	95.14
2985	95.15
2984	95.15
2983	95.17
2982	95.18
2981	95.19
2980	95.21
2979	95.21
2978	95.2
2977	95.19
2976	95.17
2975	95.16
2974	95.16
2973	95.16
2972	95.17
2971	95.18
2970	95.2
2969	95.22
2968	95.22
2967	95.22
2966	95.22
2965	95.23
2964	95.23
2963	95.24
2962	95.25
2961	95.27
2960	95.3
2959	95.32
2958	95.33
2957	95.32
2956	95.3
2955	95.3
2954	95.3
2953	95.31
2952	95.32
2951	95.34
2950	95.36
2949	95.38
2948	95.39
2947	95.38
2946	95.36
2945	95.35
2944	95.34
2943	95.34
2942	95.35
2941	95.36
2940	95.38
2939	95.39
2938	95.39
2937	95.39
2936	95.37
2935	95.36
2934	95.35
2933	95.34
2932	95.34
2931	95.34
2930	95.35
2929	95.35
2928	95.36
2927	95.35
2926	95.34
2925	95.33
2924	95.33
2923	95.33
2922	95.34
2921	95.36
2920	95.38
2919	95.4
2918	95.42
2917	95.43
2916	95.43
2915	95.42
2914	95.4
2913	95.39
2912	95.37
2911	95.37
2910	95.37
2909	95.37
2908	95.37
2907	95.37
2906	95.37
2905	95.36
2904	95.35
2903	95.34
2902	95.33
2901	95.33
2900	95.34
2899	95.36
2898	95.39
2897	95.4
2896	95.41
2895	95.41
2894	95.41
2893	95.42
2892	95.42
2891	95.43
2890	95.43
2889	95.44
2888	95.44
2887	95.44
2886	95.44
2885	95.45
2884	95.45
2883	95.46
2882	95.47
2881	95.48
2880	95.49
2879	95.5
2878	95.51
2877	95.52
2876	95.53
2875	95.53
2874	95.54
2873	95.54
2872	95.54
2871	95.54
2870	95.55
2869	95.55
2868	95.56
2867	95.56
2866	95.57
2865	95.58
2864	95.59
2863	95.6
2862	95.61
2861	95.62
2860	95.63
2859	95.64
2858	95.65
2857	95.65
2856	95.66
2855	95.67
2854	95.68
2853	95.69
2852	95.7
2851	95.72
2850	95.73
2849	95.74
2848	95.75
2847	95.75
2846	95.75
2845	95.76
2844	95.76
2843	95.76
2842	95.77
2841	95.78
2840	95.78
2839	95.79
2838	95.79
2837	95.8
2836	95.8
2835	95.81
2834	95.81
2833	95.81
2832	95.81
2831	95.82
2830	95.82
2829	95.82
2828	95.83
2827	95.83
2826	95.84
2825	95.84
2824	95.84
2823	95.84
2822	95.85
2821	95.85
2820	95.85
2819	95.86
2818	95.86
2817	95.86
2816	95.86
2815	95.86
2814	95.86
2813	95.87
2812	95.87
2811	95.87
2810	95.87
2809	95.87
2808	95.87
2807	95.87
2806	95.88
2805	95.88
2804	95.88
2803	95.89
2802	95.89
2801	95.89
2800	95.89
2799	95.89
2798	95.89
2797	95.89
2796	95.89
2795	95.89
2794	95.9
2793	95.9
2792	95.9
2791	95.91
2790	95.91
2789	95.91
2788	95.91
2787	95.91
2786	95.91
2785	95.91
2784	95.91
2783	95.91
2782	95.91
2781	95.91
2780	95.91
2779	95.92
2778	95.92
2777	95.92
2776	95.92
2775	95.93
2774	95.93
2773	95.93
2772	95.93
2771	95.93
2770	95.93
2769	95.93
2768	95.94
2767	95.93
2766	95.93
2765	95.93
2764	95.93
2763	95.94
2762	95.94
2761	95.94
2760	95.94
2759	95.94
2758	95.94
2757	95.95
2756	95.95
2755	95.95
2754	95.95
2753	95.96
2752	95.96
2751	95.96
2750	95.96
2749	95.96
2748	95.96
2747	95.96
2746	95.96
2745	95.96
2744	95.96
2743	95.97
2742	95.97
2741	95.97
2740	95.97
2739	95.97
2738	95.97
2737	95.97
2736	95.97
2735	95.97
2734	95.98
2733	95.98
2732	95.98
2731	95.98
2730	95.99
2729	95.99
2728	95.99
2727	95.99
2726	95.99
2725	95.99
2724	95.99
2723	95.99
2722	95.99
2721	95.99
2720	95.99
2719	96
2718	96
2717	96
2716	96
2715	96
2714	96.01
2713	96.01
2712	96.01
2711	96.01
2710	96.01
2709	96.01
2708	96.01
2707	96.01
2706	96.01
2705	96.02
2704	96.02
2703	96.02
2702	96.02
2701	96.02
2700	96.02
2699	96.02
2698	96.02
2697	96.02
2696	96.02
2695	96.02
2694	96.02
2693	96.03
2692	96.03
2691	96.03
2690	96.03
2689	96.03
2688	96.03
2687	96.04
2686	96.04
2685	96.04
2684	96.04
2683	96.04
2682	96.04
2681	96.04
2680	96.04
2679	96.04
2678	96.04
2677	96.05
2676	96.05
2675	96.05
2674	96.05
2673	96.05
2672	96.05
2671	96.05
2670	96.05
2669	96.05
2668	96.05
2667	96.06
2666	96.06
2665	96.07
2664	96.07
2663	96.08
2662	96.08
2661	96.09
2660	96.09
2659	96.1
2658	96.11
2657	96.11
2656	96.12
2655	96.12
2654	96.12
2653	96.13
2652	96.13
2651	96.13
2650	96.13
2649	96.14
2648	96.14
2647	96.14
2646	96.14
2645	96.14
2644	96.14
2643	96.14
2642	96.15
2641	96.15
2640	96.15
2639	96.15
2638	96.15
2637	96.15
2636	96.15
2635	96.15
2634	96.15
2633	96.15
2632	96.15
2631	96.15
2630	96.14
2629	96.14
2628	96.15
2627	96.15
2626	96.15
2625	96.15
2624	96.15
2623	96.15
2622	96.15
2621	96.15
2620	96.15
2619	96.15
2618	96.15
2617	96.15
2616	96.15
2615	96.16
2614	96.16
2613	96.17
2612	96.16
2611	96.16
2610	96.15
2609	96.15
2608	96.15
2607	96.16
2606	96.16
2605	96.16
2604	96.16
2603	96.15
2602	96.15
2601	96.15
2600	96.15
2599	96.15
2598	96.15
2597	96.14
2596	96.14
2595	96.14
2594	96.14
2593	96.14
2592	96.15
2591	96.15
2590	96.16
2589	96.16
2588	96.16
2587	96.16
2586	96.16
2585	96.15
2584	96.15
2583	96.14
2582	96.14
2581	96.14
2580	96.15
2579	96.15
2578	96.15
2577	96.15
2576	96.15
2575	96.15
2574	96.16
2573	96.16
2572	96.16
2571	96.16
2570	96.17
2569	96.17
2568	96.17
2567	96.16
2566	96.16
2565	96.16
2564	96.16
2563	96.16
2562	96.16
2561	96.16
2560	96.15
2559	96.15
2558	96.16
2557	96.17
2556	96.16
2555	96.16
2554	96.17
2553	96.17
2552	96.18
2551	96.18
2550	96.17
2549	96.17
2548	96.16
2547	96.17
2546	96.17
2545	96.17
2544	96.17
2543	96.17
2542	96.17
2541	96.17
2540	96.17
2539	96.18
2538	96.18
2537	96.18
2536	96.17
2535	96.17
2534	96.17
2533	96.17
2532	96.17
2531	96.17
2530	96.17
2529	96.17
2528	96.17
2527	96.17
2526	96.17
2525	96.17
2524	96.18
2523	96.19
2522	96.19
2521	96.18
2520	96.17
2519	96.17
2518	96.17
2517	96.17
2516	96.17
2515	96.17
2514	96.17
2513	96.18
2512	96.18
2511	96.18
2510	96.18
2509	96.18
2508	96.18
2507	96.18
2506	96.19
2505	96.19
2504	96.19
2503	96.19
2502	96.19
2501	96.2
2500	96.2
2499	96.21
2498	96.21
2497	96.21
2496	96.21
2495	96.2
2494	96.2
2493	96.2
2492	96.19
2491	96.19
2490	96.2
2489	96.2
2488	96.2
2487	96.2
2486	96.2
2485	96.21
2484	96.22
2483	96.22
2482	96.23
2481	96.22
2480	96.22
2479	96.22
2478	96.22
2477	96.23
2476	96.24
2475	96.24
2474	96.25
2473	96.24
2472	96.24
2471	96.25
2470	96.25
2469	96.25
2468	96.24
2467	96.24
2466	96.24
2465	96.24
2464	96.24
2463	96.24
2462	96.24
2461	96.25
2460	96.25
2459	96.26
2458	96.27
2457	96.27
2456	96.26
2455	96.26
2454	96.26
2453	96.26
2452	96.26
2451	96.26
2450	96.26
2449	96.25
2448	96.25
2447	96.25
2446	96.26
2445	96.26
2444	96.26
2443	96.26
2442	96.26
2441	96.26
2440	96.27
2439	96.27
2438	96.27
2437	96.27
2436	96.27
2435	96.27
2434	96.27
2433	96.28
2432	96.29
2431	96.29
2430	96.28
2429	96.26
2428	96.25
2427	96.25
2426	96.25
2425	96.26
2424	96.26
2423	96.26
2422	96.26
2421	96.26
2420	96.26
2419	96.28
2418	96.29
2417	96.29
2416	96.29
2415	96.28
2414	96.27
2413	96.27
2412	96.27
2411	96.28
2410	96.29
2409	96.29
2408	96.29
2407	96.28
2406	96.28
2405	96.27
2404	96.27
2403	96.27
2402	96.27
2401	96.26
2400	96.26
2399	96.27
2398	96.28
2397	96.28
2396	96.27
2395	96.27
2394	96.27
2393	96.28
2392	96.28
2391	96.29
2390	96.31
2389	96.34
2388	96.38
2387	96.44
2386	96.5
2385	96.57
2384	96.6
2383	96.6
2382	96.52
2381	96.38
2380	96.19
2379	95.99
2378	95.82
2377	95.72
2376	95.73
2375	95.83
2374	96.01
2373	96.19
2372	96.33
2371	96.41
2370	96.43
2369	96.41
2368	96.37
2367	96.33
2366	96.31
2365	96.27
2364	96.23
2363	96.23
2362	96.28
2361	96.35
2360	96.43
2359	96.5
2358	96.52
2357	96.44
2356	96.28
2355	96.14
2354	96.03
2353	95.92
2352	95.9
2351	96.02
2350	96.22
2349	96.32
2348	96.27
2347	96.15
2346	96.14
2345	96.32
2344	96.58
2343	96.75
2342	96.73
2341	96.54
2340	96.31
2339	96.17
2338	96.12
2337	96.1
2336	96.07
2335	96.03
2334	95.98
2333	95.9
2332	95.86
2331	95.92
2330	96.09
2329	96.32
2328	96.54
2327	96.71
2326	96.8
2325	96.78
2324	96.69
2323	96.59
2322	96.53
2321	96.52
2320	96.55
2319	96.63
2318	96.7
2317	96.73
2316	96.69
2315	96.64
2314	96.6
2313	96.6
2312	96.65
2311	96.71
2310	96.76
2309	96.77
2308	96.76
2307	96.74
2306	96.73
2305	96.74
2304	96.77
2303	96.82
2302	96.87
2301	96.91
2300	96.91
2299	96.9
2298	96.88
2297	96.86
2296	96.85
2295	96.84
2294	96.82
2293	96.79
2292	96.75
2291	96.72
2290	96.69
2289	96.68
2288	96.66
2287	96.64
2286	96.62
2285	96.6
2284	96.59
2283	96.57
2282	96.56
2281	96.55
2280	96.53
2279	96.53
2278	96.53
2277	96.54
2276	96.55
2275	96.56
2274	96.56
2273	96.56
2272	96.55
2271	96.54
2270	96.54
2269	96.54
2268	96.53
2267	96.53
2266	96.53
2265	96.54
2264	96.55
2263	96.55
2262	96.55
2261	96.53
2260	96.51
2259	96.49
2258	96.49
2257	96.47
2256	96.45
2255	96.45
2254	96.45
2253	96.46
2252	96.47
2251	96.49
2250	96.51
2249	96.52
2248	96.49
2247	96.46
2246	96.42
2245	96.38
2244	96.35
2243	96.35
2242	96.39
2241	96.43
2240	96.44
2239	96.43
2238	96.42
2237	96.42
2236	96.42
2235	96.43
2234	96.45
2233	96.45
2232	96.43
2231	96.43
2230	96.43
2229	96.43
2228	96.44
2227	96.42
2226	96.38
2225	96.33
2224	96.31
2223	96.35
2222	96.42
2221	96.45
2220	96.43
2219	96.4
2218	96.39
2217	96.4
2216	96.42
2215	96.44
2214	96.46
2213	96.47
2212	96.48
2211	96.52
2210	96.56
2209	96.53
2208	96.45
2207	96.37
2206	96.34
2205	96.33
2204	96.34
2203	96.38
2202	96.46
2201	96.54
2200	96.59
2199	96.62
2198	96.64
2197	96.62
2196	96.58
2195	96.52
2194	96.46
2193	96.41
2192	96.38
2191	96.4
2190	96.44
2189	96.47
2188	96.48
2187	96.47
2186	96.43
2185	96.34
2184	96.28
2183	96.29
2182	96.33
2181	96.33
2180	96.31
2179	96.31
2178	96.33
2177	96.35
2176	96.37
2175	96.45
2174	96.55
2173	96.6
2172	96.58
2171	96.58
2170	96.64
2169	96.69
2168	96.71
2167	96.72
2166	96.74
2165	96.71
2164	96.65
2163	96.61
2162	96.59
2161	96.53
2160	96.41
2159	96.33
2158	96.35
2157	96.39
2156	96.4
2155	96.4
2154	96.39
2153	96.38
2152	96.38
2151	96.45
2150	96.56
2149	96.65
2148	96.68
2147	96.68
2146	96.65
2145	96.6
2144	96.53
2143	96.46
2142	96.41
2141	96.37
2140	96.35
2139	96.35
2138	96.33
2137	96.29
2136	96.24
2135	96.21
2134	96.2
2133	96.19
2132	96.19
2131	96.23
2130	96.28
2129	96.33
2128	96.34
2127	96.34
2126	96.34
2125	96.33
2124	96.32
2123	96.32
2122	96.33
2121	96.36
2120	96.38
2119	96.4
2118	96.41
2117	96.42
2116	96.43
2115	96.44
2114	96.43
2113	96.42
2112	96.41
2111	96.41
2110	96.4
2109	96.37
2108	96.33
2107	96.32
2106	96.36
2105	96.42
2104	96.47
2103	96.51
2102	96.52
2101	96.5
2100	96.47
2099	96.44
2098	96.43
2097	96.41
2096	96.38
2095	96.38
2094	96.39
2093	96.39
2092	96.39
2091	96.39
2090	96.4
2089	96.4
2088	96.39
2087	96.4
2086	96.42
2085	96.43
2084	96.44
2083	96.45
2082	96.48
2081	96.49
2080	96.46
2079	96.43
2078	96.4
2077	96.37
2076	96.37
2075	96.4
2074	96.44
2073	96.46
2072	96.44
2071	96.43
2070	96.44
2069	96.45
2068	96.44
2067	96.41
2066	96.39
2065	96.38
2064	96.38
2063	96.42
2062	96.46
2061	96.47
2060	96.44
2059	96.4
2058	96.39
2057	96.4
2056	96.41
2055	96.42
2054	96.43
2053	96.45
2052	96.49
2051	96.58
2050	96.65
2049	96.66
2048	96.6
2047	96.57
2046	96.6
2045	96.65
2044	96.68
2043	96.69
2042	96.67
2041	96.6
2040	96.54
2039	96.56
2038	96.64
2037	96.68
2036	96.62
2035	96.54
2034	96.51
2033	96.53
2032	96.58
2031	96.69
2030	96.8
2029	96.84
2028	96.8
2027	96.78
2026	96.78
2025	96.75
2024	96.67
2023	96.6
2022	96.54
2021	96.46
2020	96.4
2019	96.42
2018	96.49
2017	96.55
2016	96.54
2015	96.53
2014	96.56
2013	96.6
2012	96.64
2011	96.69
2010	96.78
2009	96.83
2008	96.82
2007	96.78
2006	96.7
2005	96.6
2004	96.54
2003	96.56
2002	96.59
[truncated: 1,452 more rows]

## Sheet: Na3.00FGT
cm-1	%T
4000	95.07
3999	95.07
3998	95.07
3997	95.07
3996	95.07
3995	95.07
3994	95.07
3993	95.07
3992	95.07
3991	95.07
3990	95.07
3989	95.07
3988	95.08
3987	95.08
3986	95.08
3985	95.08
3984	95.08
3983	95.08
3982	95.08
3981	95.09
3980	95.09
3979	95.08
3978	95.08
3977	95.08
3976	95.08
3975	95.08
3974	95.08
3973	95.09
3972	95.09
3971	95.09
3970	95.09
3969	95.09
3968	95.09
3967	95.09
3966	95.09
3965	95.09
3964	95.09
3963	95.09
3962	95.09
3961	95.09
3960	95.09
3959	95.09
3958	95.09
3957	95.09
3956	95.09
3955	95.1
3954	95.1
3953	95.1
3952	95.1
3951	95.09
3950	95.09
3949	95.08
3948	95.08
3947	95.08
3946	95.08
3945	95.08
3944	95.09
3943	95.09
3942	95.1
3941	95.1
3940	95.1
3939	95.1
3938	95.1
3937	95.11
3936	95.12
3935	95.11
3934	95.1
3933	95.09
3932	95.09
3931	95.09
3930	95.09
3929	95.1
3928	95.1
3927	95.1
3926	95.11
3925	95.11
3924	95.11
3923	95.11
3922	95.11
3921	95.11
3920	95.11
3919	95.1
3918	95.1
3917	95.1
3916	95.11
3915	95.11
3914	95.12
3913	95.12
3912	95.13
3911	95.15
3910	95.16
3909	95.16
3908	95.16
3907	95.16
3906	95.15
3905	95.14
3904	95.12
3903	95.1
3902	95.08
3901	95.07
3900	95.07
3899	95.08
3898	95.09
3897	95.1
3896	95.11
3895	95.12
3894	95.12
3893	95.13
3892	95.14
3891	95.15
3890	95.14
3889	95.13
3888	95.11
3887	95.11
3886	95.11
3885	95.12
3884	95.12
3883	95.11
3882	95.09
3881	95.1
3880	95.13
3879	95.15
3878	95.15
3877	95.13
3876	95.13
3875	95.13
3874	95.14
3873	95.14
3872	95.12
3871	95.1
3870	95.1
3869	95.11
3868	95.12
3867	95.11
3866	95.1
3865	95.11
3864	95.13
3863	95.15
3862	95.15
3861	95.15
3860	95.15
3859	95.16
3858	95.18
3857	95.18
3856	95.16
3855	95.14
3854	95.12
3853	95.1
3852	95.1
3851	95.1
3850	95.11
3849	95.13
3848	95.16
3847	95.18
3846	95.19
3845	95.2
3844	95.2
3843	95.19
3842	95.19
3841	95.17
3840	95.16
3839	95.15
3838	95.16
3837	95.16
3836	95.16
3835	95.15
3834	95.16
3833	95.17
3832	95.19
3831	95.21
3830	95.22
3829	95.22
3828	95.22
3827	95.22
3826	95.23
3825	95.23
3824	95.21
3823	95.18
3822	95.18
3821	95.21
3820	95.22
3819	95.21
3818	95.19
3817	95.18
3816	95.2
3815	95.23
3814	95.24
3813	95.24
3812	95.24
3811	95.24
3810	95.24
3809	95.25
3808	95.25
3807	95.26
3806	95.27
3805	95.25
3804	95.22
3803	95.2
3802	95.21
3801	95.23
3800	95.24
3799	95.22
3798	95.21
3797	95.22
3796	95.25
3795	95.27
3794	95.29
3793	95.29
3792	95.29
3791	95.3
3790	95.31
3789	95.31
3788	95.3
3787	95.3
3786	95.3
3785	95.3
3784	95.3
3783	95.3
3782	95.29
3781	95.28
3780	95.28
3779	95.3
3778	95.31
3777	95.31
3776	95.31
3775	95.31
3774	95.31
3773	95.31
3772	95.31
3771	95.3
3770	95.31
3769	95.3
3768	95.3
3767	95.28
3766	95.28
3765	95.3
3764	95.31
3763	95.3
3762	95.29
3761	95.28
3760	95.29
3759	95.3
3758	95.31
3757	95.31
3756	95.3
3755	95.29
3754	95.27
3753	95.26
3752	95.25
3751	95.27
3750	95.28
3749	95.28
3748	95.28
3747	95.27
3746	95.28
3745	95.32
3744	95.35
3743	95.37
3742	95.35
3741	95.34
3740	95.35
3739	95.38
3738	95.41
3737	95.42
3736	95.4
3735	95.35
3734	95.3
3733	95.28
3732	95.29
3731	95.33
3730	95.38
3729	95.41
3728	95.43
3727	95.45
3726	95.45
3725	95.44
3724	95.42
3723	95.4
3722	95.39
3721	95.38
3720	95.38
3719	95.37
3718	95.37
3717	95.38
3716	95.39
3715	95.38
3714	95.37
3713	95.39
3712	95.43
3711	95.47
3710	95.47
3709	95.44
3708	95.41
3707	95.39
3706	95.37
3705	95.36
3704	95.34
3703	95.33
3702	95.32
3701	95.32
3700	95.32
3699	95.32
3698	95.32
3697	95.33
3696	95.34
3695	95.35
3694	95.34
3693	95.33
3692	95.3
3691	95.25
3690	95.2
3689	95.17
3688	95.16
3687	95.18
3686	95.19
3685	95.2
3684	95.22
3683	95.23
3682	95.23
3681	95.23
3680	95.22
3679	95.19
3678	95.15
3677	95.11
3676	95.09
3675	95.08
3674	95.06
3673	95.02
3672	94.98
3671	94.97
3670	95
3669	95.02
3668	95.02
3667	95
3666	94.99
3665	94.99
3664	94.99
3663	94.98
3662	94.97
3661	94.95
3660	94.92
3659	94.88
3658	94.85
3657	94.82
3656	94.79
3655	94.76
3654	94.71
3653	94.64
3652	94.56
3651	94.47
3650	94.36
3649	94.21
3648	94.03
3647	93.85
3646	93.7
3645	93.58
3644	93.49
3643	93.45
3642	93.45
3641	93.5
3640	93.58
3639	93.69
3638	93.8
3637	93.9
3636	93.99
3635	94.06
3634	94.11
3633	94.14
3632	94.15
3631	94.15
3630	94.16
3629	94.18
3628	94.18
3627	94.15
3626	94.11
3625	94.09
3624	94.08
3623	94.07
3622	94.04
3621	93.99
3620	93.96
3619	93.95
3618	93.95
3617	93.95
3616	93.94
3615	93.94
3614	93.96
3613	93.97
3612	93.97
3611	93.95
3610	93.94
3609	93.93
3608	93.93
3607	93.93
3606	93.91
3605	93.89
3604	93.87
3603	93.86
3602	93.85
3601	93.85
3600	93.83
3599	93.81
3598	93.78
3597	93.77
3596	93.76
3595	93.76
3594	93.75
3593	93.73
3592	93.71
3591	93.68
3590	93.64
3589	93.61
3588	93.59
3587	93.57
3586	93.56
3585	93.54
3584	93.52
3583	93.51
3582	93.51
3581	93.5
3580	93.49
3579	93.47
3578	93.46
3577	93.45
3576	93.44
3575	93.42
3574	93.41
3573	93.4
3572	93.39
3571	93.37
3570	93.34
3569	93.29
3568	93.25
3567	93.22
3566	93.2
3565	93.18
3564	93.16
3563	93.16
3562	93.16
3561	93.16
3560	93.16
3559	93.15
3558	93.14
3557	93.12
3556	93.1
3555	93.08
3554	93.06
3553	93.04
3552	93.02
3551	93
3550	92.97
3549	92.94
3548	92.9
3547	92.88
3546	92.85
3545	92.84
3544	92.83
3543	92.82
3542	92.81
3541	92.8
3540	92.79
3539	92.77
3538	92.75
3537	92.73
3536	92.71
3535	92.69
3534	92.67
3533	92.65
3532	92.62
3531	92.6
3530	92.57
3529	92.55
3528	92.53
3527	92.5
3526	92.47
3525	92.45
3524	92.43
3523	92.42
3522	92.41
3521	92.4
3520	92.39
3519	92.37
3518	92.36
3517	92.34
3516	92.32
3515	92.31
3514	92.28
3513	92.26
3512	92.24
3511	92.21
3510	92.19
3509	92.17
3508	92.15
3507	92.12
3506	92.1
3505	92.08
3504	92.06
3503	92.04
3502	92.02
3501	92
3500	91.98
3499	91.97
3498	91.96
3497	91.94
3496	91.93
3495	91.92
3494	91.9
3493	91.88
3492	91.86
3491	91.84
3490	91.82
3489	91.8
3488	91.79
3487	91.77
3486	91.76
3485	91.74
3484	91.71
3483	91.69
3482	91.68
3481	91.67
3480	91.65
3479	91.64
3478	91.62
3477	91.61
3476	91.6
3475	91.59
3474	91.58
3473	91.56
3472	91.54
3471	91.53
3470	91.51
3469	91.5
3468	91.49
3467	91.48
3466	91.47
3465	91.46
3464	91.44
3463	91.43
3462	91.42
3461	91.4
3460	91.39
3459	91.37
3458	91.36
3457	91.35
3456	91.34
3455	91.33
3454	91.32
3453	91.31
3452	91.3
3451	91.28
3450	91.27
3449	91.26
3448	91.24
3447	91.24
3446	91.23
3445	91.22
3444	91.21
3443	91.2
3442	91.19
3441	91.19
3440	91.18
3439	91.17
3438	91.17
3437	91.16
3436	91.16
3435	91.15
3434	91.14
3433	91.13
3432	91.13
3431	91.12
3430	91.11
3429	91.1
3428	91.1
3427	91.09
3426	91.08
3425	91.07
3424	91.06
3423	91.05
3422	91.05
3421	91.04
3420	91.04
3419	91.04
3418	91.04
3417	91.04
3416	91.04
3415	91.04
3414	91.04
3413	91.03
3412	91.03
3411	91.02
3410	91.02
3409	91.02
3408	91.01
3407	91.01
3406	91
3405	91
3404	91.01
3403	91.01
3402	91.02
3401	91.02
3400	91.02
3399	91.02
3398	91.02
3397	91.02
3396	91.03
3395	91.03
3394	91.03
3393	91.03
3392	91.03
3391	91.03
3390	91.04
3389	91.04
3388	91.04
3387	91.05
3386	91.05
3385	91.06
3384	91.06
3383	91.07
3382	91.08
3381	91.08
3380	91.09
3379	91.1
3378	91.11
3377	91.12
3376	91.13
3375	91.13
3374	91.14
3373	91.15
3372	91.16
3371	91.17
3370	91.18
3369	91.19
3368	91.19
3367	91.2
3366	91.21
3365	91.21
3364	91.22
3363	91.23
3362	91.24
3361	91.25
3360	91.26
3359	91.28
3358	91.29
3357	91.3
3356	91.31
3355	91.32
3354	91.33
3353	91.35
3352	91.37
3351	91.38
3350	91.39
3349	91.4
3348	91.41
3347	91.42
3346	91.43
3345	91.44
3344	91.45
3343	91.47
3342	91.48
3341	91.5
3340	91.51
3339	91.52
3338	91.53
3337	91.54
3336	91.55
3335	91.57
3334	91.58
3333	91.6
3332	91.61
3331	91.63
3330	91.64
3329	91.65
3328	91.66
3327	91.68
3326	91.69
3325	91.71
3324	91.72
3323	91.73
3322	91.75
3321	91.76
3320	91.77
3319	91.78
3318	91.8
3317	91.8
3316	91.81
3315	91.82
3314	91.83
3313	91.85
3312	91.86
3311	91.88
3310	91.89
3309	91.9
3308	91.92
3307	91.93
3306	91.94
3305	91.95
3304	91.97
3303	91.98
3302	91.99
3301	92
3300	92.01
3299	92.02
3298	92.04
3297	92.05
3296	92.07
3295	92.08
3294	92.09
3293	92.1
3292	92.11
3291	92.11
3290	92.12
3289	92.13
3288	92.14
3287	92.16
3286	92.16
3285	92.17
3284	92.18
3283	92.19
3282	92.2
3281	92.21
3280	92.22
3279	92.23
3278	92.24
3277	92.25
3276	92.27
3275	92.28
3274	92.29
3273	92.3
3272	92.31
3271	92.31
3270	92.32
3269	92.33
3268	92.33
3267	92.34
3266	92.36
3265	92.37
3264	92.38
3263	92.38
3262	92.39
3261	92.4
3260	92.41
3259	92.42
3258	92.43
3257	92.44
3256	92.45
3255	92.46
3254	92.47
3253	92.48
3252	92.49
3251	92.5
3250	92.51
3249	92.52
3248	92.54
3247	92.55
3246	92.56
3245	92.56
3244	92.57
3243	92.58
3242	92.59
3241	92.6
3240	92.61
3239	92.62
3238	92.63
3237	92.64
3236	92.66
3235	92.67
3234	92.68
3233	92.69
3232	92.69
3231	92.7
3230	92.71
3229	92.72
3228	92.73
3227	92.75
3226	92.76
3225	92.77
3224	92.78
3223	92.79
3222	92.8
3221	92.81
3220	92.82
3219	92.83
3218	92.84
3217	92.86
3216	92.87
3215	92.88
3214	92.89
3213	92.9
3212	92.91
3211	92.92
3210	92.93
3209	92.95
3208	92.96
3207	92.97
3206	92.97
3205	92.98
3204	93
3203	93.01
3202	93.02
3201	93.04
3200	93.05
3199	93.06
3198	93.08
3197	93.09
3196	93.1
3195	93.11
3194	93.12
3193	93.13
3192	93.14
3191	93.16
3190	93.17
3189	93.18
3188	93.19
3187	93.2
3186	93.21
3185	93.22
3184	93.23
3183	93.25
3182	93.26
3181	93.27
3180	93.28
3179	93.29
3178	93.31
3177	93.32
3176	93.33
3175	93.34
3174	93.35
3173	93.36
3172	93.37
3171	93.38
3170	93.39
3169	93.39
3168	93.4
3167	93.42
3166	93.43
3165	93.45
3164	93.46
3163	93.47
3162	93.48
3161	93.49
3160	93.5
3159	93.51
3158	93.53
3157	93.54
3156	93.54
3155	93.55
3154	93.56
3153	93.57
3152	93.59
3151	93.6
3150	93.61
3149	93.62
3148	93.62
3147	93.63
3146	93.64
3145	93.65
3144	93.66
3143	93.67
3142	93.69
3141	93.7
3140	93.71
3139	93.71
3138	93.72
3137	93.72
3136	93.73
3135	93.74
3134	93.75
3133	93.77
3132	93.78
3131	93.79
3130	93.79
3129	93.79
3128	93.8
3127	93.8
3126	93.82
3125	93.84
3124	93.86
3123	93.88
3122	93.88
3121	93.88
3120	93.88
3119	93.88
3118	93.88
3117	93.9
3116	93.92
3115	93.95
3114	93.96
3113	93.97
3112	93.96
3111	93.95
3110	93.94
3109	93.95
3108	93.96
3107	93.99
3106	94.02
3105	94.03
3104	94.04
3103	94.03
3102	94.02
3101	94.01
3100	94.02
3099	94.03
3098	94.06
3097	94.09
3096	94.11
3095	94.12
3094	94.11
3093	94.09
3092	94.08
3091	94.08
3090	94.1
3089	94.13
3088	94.17
3087	94.2
3086	94.21
3085	94.2
3084	94.17
3083	94.15
3082	94.15
3081	94.16
3080	94.18
3079	94.2
3078	94.23
3077	94.24
3076	94.24
3075	94.22
3074	94.2
3073	94.2
3072	94.2
3071	94.22
3070	94.25
3069	94.28
3068	94.3
3067	94.31
3066	94.29
3065	94.27
3064	94.25
3063	94.25
3062	94.25
3061	94.27
3060	94.3
3059	94.33
3058	94.34
3057	94.34
3056	94.32
3055	94.31
3054	94.3
3053	94.3
3052	94.31
3051	94.32
3050	94.33
3049	94.34
3048	94.34
3047	94.34
3046	94.34
3045	94.34
3044	94.34
3043	94.34
3042	94.34
3041	94.35
3040	94.35
3039	94.36
3038	94.35
3037	94.35
3036	94.35
3035	94.35
3034	94.35
3033	94.35
3032	94.36
3031	94.36
3030	94.36
3029	94.36
3028	94.35
3027	94.34
3026	94.34
3025	94.34
3024	94.34
3023	94.35
3022	94.37
3021	94.43
3020	94.52
3019	94.62
3018	94.69
3017	94.7
3016	94.66
3015	94.58
3014	94.5
3013	94.43
3012	94.38
3011	94.35
3010	94.32
3009	94.3
3008	94.29
3007	94.28
3006	94.27
3005	94.26
3004	94.25
3003	94.24
3002	94.23
3001	94.23
3000	94.23
2999	94.23
2998	94.22
2997	94.22
2996	94.21
2995	94.21
2994	94.21
2993	94.21
2992	94.2
2991	94.19
2990	94.18
2989	94.17
2988	94.16
2987	94.16
2986	94.17
2985	94.17
2984	94.18
2983	94.2
2982	94.21
2981	94.23
2980	94.25
2979	94.25
2978	94.25
2977	94.24
2976	94.22
2975	94.21
2974	94.21
2973	94.22
2972	94.23
2971	94.25
2970	94.27
2969	94.29
2968	94.3
2967	94.3
2966	94.3
2965	94.31
2964	94.31
2963	94.32
2962	94.34
2961	94.36
2960	94.39
2959	94.41
2958	94.41
2957	94.4
2956	94.39
2955	94.38
2954	94.38
2953	94.39
2952	94.4
2951	94.42
2950	94.44
2949	94.46
2948	94.47
2947	94.47
2946	94.46
2945	94.45
2944	94.45
2943	94.45
2942	94.46
2941	94.47
2940	94.49
2939	94.51
2938	94.52
2937	94.51
2936	94.51
2935	94.5
2934	94.5
2933	94.5
2932	94.51
2931	94.52
2930	94.53
2929	94.54
2928	94.55
2927	94.56
2926	94.55
2925	94.54
2924	94.54
2923	94.55
2922	94.56
2921	94.57
2920	94.59
2919	94.61
2918	94.62
2917	94.63
2916	94.62
2915	94.6
2914	94.57
2913	94.56
2912	94.54
2911	94.53
2910	94.53
2909	94.53
2908	94.53
2907	94.53
2906	94.52
2905	94.51
2904	94.5
2903	94.48
2902	94.48
2901	94.48
2900	94.49
2899	94.51
2898	94.53
2897	94.54
2896	94.55
2895	94.55
2894	94.55
2893	94.55
2892	94.55
2891	94.55
2890	94.56
2889	94.56
2888	94.57
2887	94.57
2886	94.58
2885	94.58
2884	94.58
2883	94.59
2882	94.6
2881	94.6
2880	94.61
2879	94.62
2878	94.63
2877	94.64
2876	94.65
2875	94.65
2874	94.66
2873	94.66
2872	94.66
2871	94.67
2870	94.67
2869	94.68
2868	94.68
2867	94.69
2866	94.7
2865	94.71
2864	94.73
2863	94.74
2862	94.75
2861	94.76
2860	94.77
2859	94.78
2858	94.79
2857	94.81
2856	94.82
2855	94.83
2854	94.85
2853	94.86
2852	94.87
2851	94.88
2850	94.89
2849	94.9
2848	94.9
2847	94.89
2846	94.88
2845	94.87
2844	94.87
2843	94.87
2842	94.87
2841	94.87
2840	94.88
2839	94.88
2838	94.88
2837	94.88
2836	94.89
2835	94.89
2834	94.89
2833	94.9
2832	94.9
2831	94.9
2830	94.9
2829	94.9
2828	94.91
2827	94.91
2826	94.92
2825	94.92
2824	94.92
2823	94.92
2822	94.92
2821	94.92
2820	94.93
2819	94.93
2818	94.93
2817	94.93
2816	94.94
2815	94.94
2814	94.95
2813	94.95
2812	94.95
2811	94.96
2810	94.96
2809	94.96
2808	94.96
2807	94.96
2806	94.96
2805	94.96
2804	94.96
2803	94.97
2802	94.97
2801	94.97
2800	94.98
2799	94.98
2798	94.98
2797	94.98
2796	94.98
2795	94.99
2794	94.99
2793	94.99
2792	95
2791	95
2790	95
2789	95
2788	95
2787	95
2786	95
2785	95.01
2784	95.01
2783	95.01
2782	95.01
2781	95.01
2780	95.01
2779	95.01
2778	95.02
2777	95.02
2776	95.02
2775	95.03
2774	95.03
2773	95.03
2772	95.03
2771	95.03
2770	95.03
2769	95.03
2768	95.03
2767	95.03
2766	95.04
2765	95.04
2764	95.04
2763	95.04
2762	95.04
2761	95.05
2760	95.05
2759	95.05
2758	95.05
2757	95.05
2756	95.05
2755	95.06
2754	95.06
2753	95.07
2752	95.07
2751	95.07
2750	95.07
2749	95.07
2748	95.07
2747	95.07
2746	95.07
2745	95.07
2744	95.07
2743	95.07
2742	95.08
2741	95.08
2740	95.08
2739	95.08
2738	95.09
2737	95.09
2736	95.09
2735	95.09
2734	95.1
2733	95.1
2732	95.1
2731	95.1
2730	95.1
2729	95.1
2728	95.11
2727	95.11
2726	95.11
2725	95.11
2724	95.11
2723	95.11
2722	95.11
2721	95.11
2720	95.11
2719	95.12
2718	95.12
2717	95.12
2716	95.12
2715	95.13
2714	95.13
2713	95.13
2712	95.13
2711	95.14
2710	95.14
2709	95.14
2708	95.14
2707	95.14
2706	95.14
2705	95.14
2704	95.14
2703	95.15
2702	95.15
2701	95.15
2700	95.15
2699	95.15
2698	95.15
2697	95.15
2696	95.15
2695	95.15
2694	95.15
2693	95.15
2692	95.15
2691	95.16
2690	95.16
2689	95.16
2688	95.17
2687	95.17
2686	95.17
2685	95.17
2684	95.17
2683	95.17
2682	95.17
2681	95.18
2680	95.18
2679	95.18
2678	95.18
2677	95.18
2676	95.18
2675	95.19
2674	95.19
2673	95.19
2672	95.19
2671	95.19
2670	95.2
2669	95.2
2668	95.2
2667	95.2
2666	95.2
2665	95.21
2664	95.21
2663	95.22
2662	95.22
2661	95.23
2660	95.23
2659	95.24
2658	95.25
2657	95.25
2656	95.26
2655	95.26
2654	95.27
2653	95.27
2652	95.27
2651	95.27
2650	95.28
2649	95.28
2648	95.28
2647	95.29
2646	95.29
2645	95.29
2644	95.29
2643	95.3
2642	95.3
2641	95.3
2640	95.3
2639	95.3
2638	95.3
2637	95.3
2636	95.3
2635	95.31
2634	95.31
2633	95.31
2632	95.31
2631	95.31
2630	95.31
2629	95.31
2628	95.31
2627	95.32
2626	95.32
2625	95.33
2624	95.33
2623	95.33
2622	95.33
2621	95.33
2620	95.33
2619	95.33
2618	95.33
2617	95.33
2616	95.33
2615	95.34
2614	95.34
2613	95.35
2612	95.34
2611	95.34
2610	95.34
2609	95.33
2608	95.34
2607	95.34
2606	95.35
2605	95.35
2604	95.35
2603	95.35
2602	95.35
2601	95.35
2600	95.35
2599	95.35
2598	95.34
2597	95.34
2596	95.35
2595	95.35
2594	95.36
2593	95.36
2592	95.36
2591	95.36
2590	95.36
2589	95.37
2588	95.37
2587	95.37
2586	95.37
2585	95.36
2584	95.36
2583	95.36
2582	95.37
2581	95.37
2580	95.37
2579	95.37
2578	95.37
2577	95.37
2576	95.36
2575	95.37
2574	95.37
2573	95.37
2572	95.38
2571	95.38
2570	95.38
2569	95.38
2568	95.38
2567	95.38
2566	95.38
2565	95.38
2564	95.39
2563	95.39
2562	95.4
2561	95.4
2560	95.4
2559	95.41
2558	95.41
2557	95.41
2556	95.4
2555	95.4
2554	95.41
2553	95.41
2552	95.4
2551	95.4
2550	95.4
2549	95.4
2548	95.41
2547	95.41
2546	95.41
2545	95.42
2544	95.42
2543	95.42
2542	95.42
2541	95.42
2540	95.42
2539	95.42
2538	95.42
2537	95.42
2536	95.41
2535	95.39
2534	95.39
2533	95.39
2532	95.39
2531	95.4
2530	95.41
2529	95.41
2528	95.41
2527	95.41
2526	95.41
2525	95.42
2524	95.42
2523	95.42
2522	95.42
2521	95.42
2520	95.41
2519	95.42
2518	95.42
2517	95.42
2516	95.42
2515	95.42
2514	95.42
2513	95.43
2512	95.43
2511	95.42
2510	95.42
2509	95.42
2508	95.42
2507	95.43
2506	95.43
2505	95.43
2504	95.43
2503	95.43
2502	95.43
2501	95.44
2500	95.44
2499	95.45
2498	95.45
2497	95.44
2496	95.44
2495	95.44
2494	95.45
2493	95.45
2492	95.46
2491	95.46
2490	95.46
2489	95.45
2488	95.45
2487	95.46
2486	95.47
2485	95.48
2484	95.48
2483	95.48
2482	95.48
2481	95.47
2480	95.47
2479	95.47
2478	95.48
2477	95.49
2476	95.5
2475	95.5
2474	95.5
2473	95.5
2472	95.51
2471	95.51
2470	95.51
2469	95.51
2468	95.5
2467	95.49
2466	95.49
2465	95.49
2464	95.5
2463	95.5
2462	95.5
2461	95.51
2460	95.51
2459	95.52
2458	95.52
2457	95.52
2456	95.52
2455	95.51
2454	95.51
2453	95.51
2452	95.51
2451	95.51
2450	95.51
2449	95.51
2448	95.51
2447	95.51
2446	95.51
2445	95.51
2444	95.52
2443	95.52
2442	95.53
2441	95.53
2440	95.53
2439	95.53
2438	95.54
2437	95.54
2436	95.54
2435	95.54
2434	95.54
2433	95.54
2432	95.55
2431	95.56
2430	95.55
2429	95.54
2428	95.52
2427	95.52
2426	95.52
2425	95.53
2424	95.53
2423	95.54
2422	95.54
2421	95.54
2420	95.54
2419	95.54
2418	95.54
2417	95.54
2416	95.53
2415	95.53
2414	95.53
2413	95.53
2412	95.54
2411	95.54
2410	95.55
2409	95.55
2408	95.55
2407	95.54
2406	95.54
2405	95.54
2404	95.53
2403	95.53
2402	95.52
2401	95.53
2400	95.54
2399	95.55
2398	95.55
2397	95.55
2396	95.55
2395	95.54
2394	95.54
2393	95.54
2392	95.54
2391	95.55
2390	95.57
2389	95.6
2388	95.64
2387	95.69
2386	95.74
2385	95.79
2384	95.82
2383	95.8
2382	95.72
2381	95.58
2380	95.39
2379	95.19
2378	95.04
2377	94.96
2376	94.99
2375	95.12
2374	95.32
2373	95.51
2372	95.65
2371	95.71
2370	95.69
2369	95.63
2368	95.53
2367	95.44
2366	95.36
2365	95.28
2364	95.19
2363	95.15
2362	95.16
2361	95.22
2360	95.31
2359	95.41
2358	95.48
2357	95.43
2356	95.3
2355	95.17
2354	95.06
2353	94.96
2352	94.92
2351	95.04
2350	95.23
2349	95.34
2348	95.3
2347	95.19
2346	95.19
2345	95.37
2344	95.64
2343	95.81
2342	95.78
2341	95.57
2340	95.34
2339	95.2
2338	95.15
2337	95.13
2336	95.1
2335	95.06
2334	95.02
2333	94.96
2332	94.93
2331	95
2330	95.19
2329	95.44
2328	95.67
2327	95.86
2326	95.95
2325	95.94
2324	95.86
2323	95.77
2322	95.73
2321	95.73
2320	95.79
2319	95.89
2318	95.97
2317	95.99
2316	95.94
2315	95.86
2314	95.8
2313	95.78
2312	95.81
2311	95.87
2310	95.92
2309	95.94
2308	95.93
2307	95.91
2306	95.9
2305	95.9
2304	95.94
2303	95.99
2302	96.04
2301	96.07
2300	96.08
2299	96.07
2298	96.06
2297	96.05
2296	96.05
2295	96.04
2294	96.03
2293	96.01
2292	95.98
2291	95.95
2290	95.92
2289	95.9
2288	95.88
2287	95.86
2286	95.84
2285	95.82
2284	95.81
2283	95.8
2282	95.81
2281	95.8
2280	95.79
2279	95.77
2278	95.76
2277	95.76
2276	95.77
2275	95.77
2274	95.78
2273	95.77
2272	95.76
2271	95.76
2270	95.76
2269	95.76
2268	95.75
2267	95.76
2266	95.77
2265	95.79
2264	95.8
2263	95.81
2262	95.81
2261	95.81
2260	95.79
2259	95.79
2258	95.78
2257	95.78
2256	95.79
2255	95.82
2254	95.85
2253	95.85
2252	95.83
2251	95.81
2250	95.79
2249	95.75
2248	95.71
2247	95.68
2246	95.67
2245	95.67
2244	95.66
2243	95.66
2242	95.68
2241	95.71
2240	95.72
2239	95.73
2238	95.74
2237	95.72
2236	95.72
2235	95.74
2234	95.77
2233	95.78
2232	95.75
2231	95.7
2230	95.68
2229	95.67
2228	95.69
2227	95.7
2226	95.69
2225	95.65
2224	95.6
2223	95.61
2222	95.66
2221	95.7
2220	95.72
2219	95.73
2218	95.73
2217	95.71
2216	95.7
2215	95.73
2214	95.77
2213	95.8
2212	95.8
2211	95.78
2210	95.76
2209	95.7
2208	95.62
2207	95.59
2206	95.63
2205	95.66
2204	95.66
2203	95.65
2202	95.66
2201	95.69
2200	95.73
2199	95.8
2198	95.91
2197	96.01
2196	96.06
2195	96.07
2194	96.05
2193	96.03
2192	96.01
2191	96.03
2190	96.08
2189	96.11
2188	96.12
2187	96.12
2186	96.09
2185	95.99
2184	95.9
2183	95.88
2182	95.89
2181	95.85
2180	95.75
2179	95.69
2178	95.72
2177	95.78
2176	95.84
2175	95.9
2174	95.95
2173	95.93
2172	95.85
2171	95.79
2170	95.81
2169	95.91
2168	96.02
2167	96.08
2166	96.05
2165	95.89
2164	95.71
2163	95.67
2162	95.79
2161	95.96
2160	96.07
2159	96.12
2158	96.12
2157	96.05
2156	95.94
2155	95.85
2154	95.78
2153	95.71
2152	95.69
2151	95.76
2150	95.87
2149	95.92
2148	95.88
2147	95.79
2146	95.7
2145	95.63
2144	95.58
2143	95.56
2142	95.56
2141	95.57
2140	95.57
2139	95.61
2138	95.65
2137	95.66
2136	95.64
2135	95.62
2134	95.62
2133	95.6
2132	95.58
2131	95.58
2130	95.61
2129	95.64
2128	95.64
2127	95.63
2126	95.62
2125	95.6
2124	95.58
2123	95.58
2122	95.6
2121	95.61
2120	95.61
2119	95.61
2118	95.62
2117	95.63
2116	95.65
2115	95.66
2114	95.67
2113	95.66
2112	95.67
2111	95.68
2110	95.69
2109	95.67
2108	95.63
2107	95.61
2106	95.63
2105	95.67
2104	95.7
2103	95.7
2102	95.69
2101	95.67
2100	95.65
2099	95.65
2098	95.67
2097	95.69
2096	95.68
2095	95.66
2094	95.64
2093	95.64
2092	95.65
2091	95.67
2090	95.68
2089	95.65
2088	95.62
2087	95.61
2086	95.64
2085	95.67
2084	95.7
2083	95.72
2082	95.73
2081	95.72
2080	95.69
2079	95.67
2078	95.67
2077	95.69
2076	95.71
2075	95.74
2074	95.76
2073	95.75
2072	95.73
2071	95.75
2070	95.79
2069	95.82
2068	95.81
2067	95.78
2066	95.75
2065	95.72
2064	95.68
2063	95.67
2062	95.67
2061	95.66
2060	95.65
2059	95.67
2058	95.73
2057	95.79
2056	95.85
2055	95.89
2054	95.92
2053	95.9
2052	95.85
2051	95.85
2050	95.9
2049	95.95
2048	95.99
2047	96.03
2046	96.08
2045	96.11
2044	96.12
2043	96.15
2042	96.19
2041	96.17
2040	96.11
2039	96.08
2038	96.09
2037	96.08
2036	96.05
2035	96.02
2034	96
2033	95.99
2032	96.01
2031	96.13
2030	96.29
2029	96.39
2028	96.41
2027	96.45
2026	96.49
2025	96.45
2024	96.32
2023	96.2
2022	96.14
2021	96.12
2020	96.15
2019	96.25
2018	96.36
2017	96.38
2016	96.33
2015	96.29
2014	96.29
2013	96.28
2012	96.22
2011	96.19
2010	96.16
2009	96.1
2008	96
2007	95.93
2006	95.88
2005	95.81
2004	95.77
2003	95.8
2002	95.89
[truncated: 1,452 more rows]

## Sheet: Na0.33CO2FGT
cm-1	%T
4000	94.59
3999	94.59
3998	94.59
3997	94.59
3996	94.59
3995	94.59
3994	94.59
3993	94.6
3992	94.59
3991	94.59
3990	94.59
3989	94.59
3988	94.6
3987	94.6
3986	94.6
3985	94.61
3984	94.61
3983	94.61
3982	94.61
3981	94.62
3980	94.62
3979	94.61
3978	94.61
3977	94.61
3976	94.61
3975	94.61
3974	94.61
3973	94.61
3972	94.62
3971	94.62
3970	94.62
3969	94.62
3968	94.62
3967	94.62
3966	94.63
3965	94.62
3964	94.62
3963	94.62
3962	94.62
3961	94.62
3960	94.63
3959	94.63
3958	94.63
3957	94.63
3956	94.63
3955	94.64
3954	94.64
3953	94.65
3952	94.64
3951	94.63
3950	94.62
3949	94.61
3948	94.61
3947	94.61
3946	94.62
3945	94.62
3944	94.63
3943	94.63
3942	94.64
3941	94.64
3940	94.64
3939	94.64
3938	94.65
3937	94.65
3936	94.65
3935	94.65
3934	94.64
3933	94.63
3932	94.63
3931	94.63
3930	94.64
3929	94.64
3928	94.64
3927	94.65
3926	94.66
3925	94.66
3924	94.66
3923	94.66
3922	94.66
3921	94.66
3920	94.65
3919	94.65
3918	94.64
3917	94.65
3916	94.65
3915	94.66
3914	94.66
3913	94.67
3912	94.69
3911	94.7
3910	94.71
3909	94.72
3908	94.72
3907	94.72
3906	94.71
3905	94.7
3904	94.67
3903	94.64
3902	94.62
3901	94.61
3900	94.62
3899	94.63
3898	94.64
3897	94.65
3896	94.66
3895	94.66
3894	94.67
3893	94.69
3892	94.7
3891	94.71
3890	94.7
3889	94.68
3888	94.66
3887	94.65
3886	94.66
3885	94.67
3884	94.67
3883	94.66
3882	94.65
3881	94.65
3880	94.68
3879	94.7
3878	94.7
3877	94.69
3876	94.69
3875	94.69
3874	94.7
3873	94.69
3872	94.66
3871	94.64
3870	94.63
3869	94.64
3868	94.65
3867	94.65
3866	94.65
3865	94.66
3864	94.68
3863	94.7
3862	94.7
3861	94.69
3860	94.69
3859	94.7
3858	94.71
3857	94.71
3856	94.7
3855	94.68
3854	94.66
3853	94.65
3852	94.64
3851	94.65
3850	94.66
3849	94.68
3848	94.71
3847	94.73
3846	94.74
3845	94.75
3844	94.74
3843	94.74
3842	94.73
3841	94.71
3840	94.7
3839	94.7
3838	94.71
3837	94.71
3836	94.71
3835	94.71
3834	94.71
3833	94.72
3832	94.74
3831	94.76
3830	94.77
3829	94.77
3828	94.77
3827	94.78
3826	94.79
3825	94.78
3824	94.75
3823	94.73
3822	94.74
3821	94.76
3820	94.77
3819	94.76
3818	94.74
3817	94.73
3816	94.76
3815	94.79
3814	94.81
3813	94.81
3812	94.8
3811	94.8
3810	94.8
3809	94.8
3808	94.81
3807	94.82
3806	94.82
3805	94.81
3804	94.77
3803	94.75
3802	94.77
3801	94.79
3800	94.8
3799	94.78
3798	94.76
3797	94.77
3796	94.79
3795	94.83
3794	94.84
3793	94.85
3792	94.85
3791	94.86
3790	94.87
3789	94.87
3788	94.86
3787	94.86
3786	94.86
3785	94.86
3784	94.86
3783	94.85
3782	94.84
3781	94.84
3780	94.85
3779	94.86
3778	94.87
3777	94.87
3776	94.87
3775	94.87
3774	94.87
3773	94.86
3772	94.86
3771	94.85
3770	94.85
3769	94.85
3768	94.84
3767	94.83
3766	94.83
3765	94.84
3764	94.85
3763	94.85
3762	94.84
3761	94.83
3760	94.83
3759	94.84
3758	94.85
3757	94.84
3756	94.83
3755	94.81
3754	94.79
3753	94.77
3752	94.77
3751	94.78
3750	94.79
3749	94.79
3748	94.78
3747	94.78
3746	94.8
3745	94.84
3744	94.88
3743	94.9
3742	94.89
3741	94.88
3740	94.89
3739	94.92
3738	94.97
3737	94.99
3736	94.97
3735	94.92
3734	94.86
3733	94.83
3732	94.85
3731	94.89
3730	94.94
3729	94.99
3728	95.01
3727	95.03
3726	95.02
3725	95.01
3724	94.98
3723	94.96
3722	94.95
3721	94.95
3720	94.94
3719	94.93
3718	94.92
3717	94.92
3716	94.91
3715	94.9
3714	94.89
3713	94.91
3712	94.96
3711	95
3710	95
3709	94.99
3708	94.96
3707	94.94
3706	94.93
3705	94.91
3704	94.89
3703	94.88
3702	94.87
3701	94.86
3700	94.86
3699	94.85
3698	94.85
3697	94.85
3696	94.85
3695	94.86
3694	94.85
3693	94.83
3692	94.8
3691	94.75
3690	94.7
3689	94.66
3688	94.66
3687	94.67
3686	94.69
3685	94.71
3684	94.72
3683	94.74
3682	94.75
3681	94.75
3680	94.74
3679	94.7
3678	94.65
3677	94.61
3676	94.59
3675	94.59
3674	94.58
3673	94.56
3672	94.53
3671	94.53
3670	94.56
3669	94.58
3668	94.59
3667	94.58
3666	94.57
3665	94.58
3664	94.6
3663	94.62
3662	94.62
3661	94.61
3660	94.6
3659	94.58
3658	94.57
3657	94.56
3656	94.56
3655	94.54
3654	94.52
3653	94.49
3652	94.47
3651	94.45
3650	94.44
3649	94.43
3648	94.42
3647	94.41
3646	94.42
3645	94.43
3644	94.45
3643	94.47
3642	94.49
3641	94.52
3640	94.54
3639	94.55
3638	94.56
3637	94.57
3636	94.58
3635	94.58
3634	94.59
3633	94.58
3632	94.57
3631	94.55
3630	94.54
3629	94.54
3628	94.52
3627	94.49
3626	94.45
3625	94.44
3624	94.43
3623	94.43
3622	94.4
3621	94.37
3620	94.34
3619	94.33
3618	94.34
3617	94.34
3616	94.33
3615	94.33
3614	94.34
3613	94.36
3612	94.37
3611	94.38
3610	94.38
3609	94.39
3608	94.41
3607	94.42
3606	94.41
3605	94.4
3604	94.39
3603	94.39
3602	94.4
3601	94.4
3600	94.39
3599	94.37
3598	94.36
3597	94.35
3596	94.35
3595	94.35
3594	94.35
3593	94.34
3592	94.33
3591	94.31
3590	94.29
3589	94.26
3588	94.25
3587	94.24
3586	94.22
3585	94.2
3584	94.19
3583	94.19
3582	94.2
3581	94.21
3580	94.21
3579	94.2
3578	94.19
3577	94.18
3576	94.18
3575	94.17
3574	94.17
3573	94.17
3572	94.16
3571	94.15
3570	94.13
3569	94.09
3568	94.05
3567	94.02
3566	94
3565	94
3564	94
3563	94
3562	94.01
3561	94.02
3560	94.03
3559	94.04
3558	94.03
3557	94.03
3556	94.02
3555	94
3554	93.99
3553	93.98
3552	93.98
3551	93.97
3550	93.95
3549	93.93
3548	93.9
3547	93.87
3546	93.86
3545	93.86
3544	93.86
3543	93.87
3542	93.87
3541	93.87
3540	93.87
3539	93.87
3538	93.86
3537	93.85
3536	93.84
3535	93.83
3534	93.83
3533	93.82
3532	93.8
3531	93.79
3530	93.77
3529	93.76
3528	93.74
3527	93.73
3526	93.71
3525	93.7
3524	93.7
3523	93.71
3522	93.72
3521	93.72
3520	93.72
3519	93.72
3518	93.72
3517	93.72
3516	93.72
3515	93.71
3514	93.7
3513	93.69
3512	93.67
3511	93.66
3510	93.65
3509	93.64
3508	93.64
3507	93.63
3506	93.61
3505	93.6
3504	93.59
3503	93.58
3502	93.57
3501	93.57
3500	93.56
3499	93.56
3498	93.57
3497	93.56
3496	93.56
3495	93.56
3494	93.55
3493	93.55
3492	93.54
3491	93.53
3490	93.52
3489	93.51
3488	93.51
3487	93.5
3486	93.5
3485	93.49
3484	93.48
3483	93.47
3482	93.47
3481	93.46
3480	93.46
3479	93.45
3478	93.44
3477	93.44
3476	93.43
3475	93.43
3474	93.43
3473	93.43
3472	93.42
3471	93.41
3470	93.4
3469	93.4
3468	93.39
3467	93.39
3466	93.38
3465	93.38
3464	93.37
3463	93.36
3462	93.36
3461	93.35
3460	93.34
3459	93.33
3458	93.32
3457	93.32
3456	93.31
3455	93.31
3454	93.3
3453	93.3
3452	93.29
3451	93.28
3450	93.27
3449	93.27
3448	93.26
3447	93.25
3446	93.25
3445	93.24
3444	93.24
3443	93.24
3442	93.24
3441	93.24
3440	93.24
3439	93.23
3438	93.23
3437	93.23
3436	93.23
3435	93.22
3434	93.22
3433	93.21
3432	93.21
3431	93.2
3430	93.2
3429	93.2
3428	93.19
3427	93.19
3426	93.19
3425	93.18
3424	93.17
3423	93.17
3422	93.16
3421	93.16
3420	93.16
3419	93.16
3418	93.16
3417	93.17
3416	93.17
3415	93.17
3414	93.17
3413	93.17
3412	93.16
3411	93.16
3410	93.16
3409	93.16
3408	93.16
3407	93.17
3406	93.17
3405	93.17
3404	93.17
3403	93.17
3402	93.17
3401	93.18
3400	93.18
3399	93.18
3398	93.19
3397	93.19
3396	93.19
3395	93.2
3394	93.2
3393	93.21
3392	93.21
3391	93.22
3390	93.22
3389	93.23
3388	93.23
3387	93.24
3386	93.24
3385	93.25
3384	93.26
3383	93.26
3382	93.27
3381	93.28
3380	93.28
3379	93.29
3378	93.3
3377	93.31
3376	93.32
3375	93.33
3374	93.34
3373	93.34
3372	93.35
3371	93.36
3370	93.37
3369	93.38
3368	93.38
3367	93.39
3366	93.39
3365	93.39
3364	93.4
3363	93.41
3362	93.42
3361	93.43
3360	93.44
3359	93.45
3358	93.45
3357	93.46
3356	93.46
3355	93.47
3354	93.48
3353	93.5
3352	93.51
3351	93.52
3350	93.53
3349	93.54
3348	93.54
3347	93.55
3346	93.56
3345	93.57
3344	93.58
3343	93.58
3342	93.59
3341	93.6
3340	93.61
3339	93.62
3338	93.63
3337	93.63
3336	93.64
3335	93.65
3334	93.66
3333	93.67
3332	93.68
3331	93.69
3330	93.7
3329	93.71
3328	93.72
3327	93.73
3326	93.74
3325	93.74
3324	93.75
3323	93.76
3322	93.76
3321	93.77
3320	93.78
3319	93.79
3318	93.8
3317	93.81
3316	93.82
3315	93.82
3314	93.83
3313	93.83
3312	93.84
3311	93.85
3310	93.86
3309	93.87
3308	93.88
3307	93.89
3306	93.9
3305	93.91
3304	93.92
3303	93.93
3302	93.93
3301	93.94
3300	93.95
3299	93.95
3298	93.97
3297	93.98
3296	93.99
3295	94
3294	94
3293	94.01
3292	94.01
3291	94.01
3290	94.02
3289	94.02
3288	94.03
3287	94.04
3286	94.05
3285	94.06
3284	94.06
3283	94.07
3282	94.08
3281	94.09
3280	94.1
3279	94.1
3278	94.1
3277	94.11
3276	94.12
3275	94.13
3274	94.13
3273	94.14
3272	94.15
3271	94.15
3270	94.15
3269	94.16
3268	94.16
3267	94.17
3266	94.18
3265	94.19
3264	94.19
3263	94.2
3262	94.2
3261	94.21
3260	94.21
3259	94.22
3258	94.22
3257	94.23
3256	94.23
3255	94.24
3254	94.25
3253	94.26
3252	94.26
3251	94.27
3250	94.28
3249	94.28
3248	94.29
3247	94.29
3246	94.3
3245	94.3
3244	94.31
3243	94.31
3242	94.31
3241	94.32
3240	94.32
3239	94.33
3238	94.34
3237	94.34
3236	94.35
3235	94.35
3234	94.36
3233	94.36
3232	94.37
3231	94.37
3230	94.37
3229	94.37
3228	94.38
3227	94.38
3226	94.39
3225	94.4
3224	94.4
3223	94.41
3222	94.42
3221	94.43
3220	94.44
3219	94.44
3218	94.45
3217	94.46
3216	94.46
3215	94.46
3214	94.46
3213	94.47
3212	94.47
3211	94.48
3210	94.49
3209	94.5
3208	94.5
3207	94.51
3206	94.51
3205	94.52
3204	94.52
3203	94.52
3202	94.53
3201	94.53
3200	94.54
3199	94.55
3198	94.55
3197	94.56
3196	94.57
3195	94.58
3194	94.58
3193	94.59
3192	94.6
3191	94.6
3190	94.6
3189	94.61
3188	94.61
3187	94.61
3186	94.62
3185	94.62
3184	94.63
3183	94.63
3182	94.64
3181	94.64
3180	94.65
3179	94.65
3178	94.66
3177	94.66
3176	94.67
3175	94.68
3174	94.68
3173	94.69
3172	94.7
3171	94.7
3170	94.7
3169	94.7
3168	94.71
3167	94.72
3166	94.72
3165	94.73
3164	94.73
3163	94.74
3162	94.74
3161	94.75
3160	94.76
3159	94.76
3158	94.77
3157	94.77
3156	94.77
3155	94.78
3154	94.78
3153	94.79
3152	94.8
3151	94.8
3150	94.81
3149	94.81
3148	94.81
3147	94.81
3146	94.81
3145	94.82
3144	94.83
3143	94.84
3142	94.85
3141	94.86
3140	94.87
3139	94.86
3138	94.86
3137	94.85
3136	94.85
3135	94.85
3134	94.86
3133	94.88
3132	94.89
3131	94.9
3130	94.89
3129	94.89
3128	94.88
3127	94.88
3126	94.89
3125	94.91
3124	94.94
3123	94.95
3122	94.95
3121	94.95
3120	94.94
3119	94.93
3118	94.93
3117	94.94
3116	94.96
3115	94.99
3114	95
3113	95
3112	94.99
3111	94.97
3110	94.96
3109	94.96
3108	94.98
3107	95
3106	95.02
3105	95.04
3104	95.03
3103	95.02
3102	95
3101	94.99
3100	94.99
3099	95
3098	95.03
3097	95.06
3096	95.09
3095	95.09
3094	95.07
3093	95.05
3092	95.04
3091	95.04
3090	95.05
3089	95.08
3088	95.12
3087	95.15
3086	95.16
3085	95.14
3084	95.1
3083	95.07
3082	95.06
3081	95.07
3080	95.08
3079	95.11
3078	95.13
3077	95.14
3076	95.13
3075	95.11
3074	95.09
3073	95.08
3072	95.08
3071	95.1
3070	95.13
3069	95.16
3068	95.19
3067	95.19
3066	95.16
3065	95.13
3064	95.11
3063	95.1
3062	95.11
3061	95.13
3060	95.15
3059	95.18
3058	95.19
3057	95.18
3056	95.16
3055	95.14
3054	95.12
3053	95.12
3052	95.13
3051	95.14
3050	95.15
3049	95.16
3048	95.16
3047	95.15
3046	95.14
3045	95.13
3044	95.13
3043	95.13
3042	95.13
3041	95.14
3040	95.14
3039	95.14
3038	95.13
3037	95.12
3036	95.12
3035	95.11
3034	95.1
3033	95.1
3032	95.09
3031	95.09
3030	95.08
3029	95.07
3028	95.06
3027	95.05
3026	95.04
3025	95.03
3024	95.03
3023	95.03
3022	95.05
3021	95.11
3020	95.21
3019	95.32
3018	95.4
3017	95.4
3016	95.34
3015	95.24
3014	95.13
3013	95.04
3012	94.97
3011	94.92
3010	94.88
3009	94.85
3008	94.82
3007	94.8
3006	94.77
3005	94.75
3004	94.74
3003	94.72
3002	94.7
3001	94.69
3000	94.68
2999	94.67
2998	94.66
2997	94.64
2996	94.63
2995	94.62
2994	94.61
2993	94.6
2992	94.58
2991	94.55
2990	94.52
2989	94.5
2988	94.49
2987	94.49
2986	94.49
2985	94.51
2984	94.52
2983	94.53
2982	94.55
2981	94.57
2980	94.58
2979	94.59
2978	94.58
2977	94.56
2976	94.54
2975	94.53
2974	94.53
2973	94.53
2972	94.54
2971	94.56
2970	94.58
2969	94.61
2968	94.62
2967	94.63
2966	94.63
2965	94.64
2964	94.66
2963	94.67
2962	94.69
2961	94.71
2960	94.75
2959	94.77
2958	94.77
2957	94.77
2956	94.75
2955	94.75
2954	94.75
2953	94.77
2952	94.79
2951	94.81
2950	94.84
2949	94.86
2948	94.87
2947	94.86
2946	94.85
2945	94.83
2944	94.83
2943	94.83
2942	94.84
2941	94.86
2940	94.88
2939	94.9
2938	94.91
2937	94.9
2936	94.89
2935	94.87
2934	94.87
2933	94.87
2932	94.87
2931	94.88
2930	94.89
2929	94.9
2928	94.9
2927	94.9
2926	94.89
2925	94.88
2924	94.88
2923	94.88
2922	94.89
2921	94.9
2920	94.93
2919	94.95
2918	94.97
2917	94.97
2916	94.96
2915	94.94
2914	94.91
2913	94.88
2912	94.87
2911	94.85
2910	94.85
2909	94.85
2908	94.85
2907	94.85
2906	94.84
2905	94.82
2904	94.8
2903	94.78
2902	94.77
2901	94.77
2900	94.79
2899	94.83
2898	94.86
2897	94.88
2896	94.89
2895	94.89
2894	94.88
2893	94.88
2892	94.89
2891	94.89
2890	94.9
2889	94.91
2888	94.91
2887	94.92
2886	94.92
2885	94.92
2884	94.93
2883	94.94
2882	94.95
2881	94.97
2880	94.99
2879	95
2878	95.02
2877	95.03
2876	95.04
2875	95.05
2874	95.06
2873	95.06
2872	95.07
2871	95.07
2870	95.08
2869	95.09
2868	95.1
2867	95.11
2866	95.13
2865	95.14
2864	95.16
2863	95.17
2862	95.19
2861	95.2
2860	95.22
2859	95.23
2858	95.25
2857	95.26
2856	95.28
2855	95.29
2854	95.31
2853	95.32
2852	95.34
2851	95.36
2850	95.37
2849	95.39
2848	95.4
2847	95.39
2846	95.39
2845	95.39
2844	95.38
2843	95.39
2842	95.39
2841	95.4
2840	95.41
2839	95.41
2838	95.41
2837	95.42
2836	95.42
2835	95.43
2834	95.43
2833	95.44
2832	95.44
2831	95.44
2830	95.45
2829	95.45
2828	95.46
2827	95.46
2826	95.46
2825	95.47
2824	95.47
2823	95.47
2822	95.47
2821	95.48
2820	95.48
2819	95.49
2818	95.49
2817	95.49
2816	95.49
2815	95.5
2814	95.5
2813	95.5
2812	95.51
2811	95.51
2810	95.51
2809	95.51
2808	95.51
2807	95.51
2806	95.51
2805	95.52
2804	95.52
2803	95.53
2802	95.53
2801	95.53
2800	95.54
2799	95.54
2798	95.54
2797	95.54
2796	95.54
2795	95.54
2794	95.54
2793	95.55
2792	95.55
2791	95.56
2790	95.56
2789	95.56
2788	95.56
2787	95.56
2786	95.56
2785	95.56
2784	95.56
2783	95.56
2782	95.56
2781	95.57
2780	95.57
2779	95.57
2778	95.58
2777	95.58
2776	95.58
2775	95.58
2774	95.58
2773	95.58
2772	95.59
2771	95.59
2770	95.59
2769	95.59
2768	95.59
2767	95.59
2766	95.59
2765	95.59
2764	95.6
2763	95.6
2762	95.6
2761	95.6
2760	95.6
2759	95.6
2758	95.61
2757	95.61
2756	95.61
2755	95.62
2754	95.62
2753	95.62
2752	95.63
2751	95.63
2750	95.63
2749	95.63
2748	95.63
2747	95.63
2746	95.63
2745	95.63
2744	95.63
2743	95.63
2742	95.63
2741	95.64
2740	95.64
2739	95.64
2738	95.64
2737	95.64
2736	95.65
2735	95.65
2734	95.65
2733	95.65
2732	95.65
2731	95.66
2730	95.66
2729	95.66
2728	95.67
2727	95.67
2726	95.67
2725	95.67
2724	95.67
2723	95.67
2722	95.67
2721	95.67
2720	95.67
2719	95.67
2718	95.67
2717	95.68
2716	95.68
2715	95.68
2714	95.69
2713	95.69
2712	95.69
2711	95.69
2710	95.69
2709	95.69
2708	95.7
2707	95.7
2706	95.7
2705	95.7
2704	95.7
2703	95.71
2702	95.7
2701	95.71
2700	95.71
2699	95.71
2698	95.71
2697	95.71
2696	95.71
2695	95.71
2694	95.71
2693	95.72
2692	95.72
2691	95.72
2690	95.72
2689	95.72
2688	95.72
2687	95.73
2686	95.73
2685	95.73
2684	95.73
2683	95.73
2682	95.73
2681	95.73
2680	95.73
2679	95.73
2678	95.73
2677	95.74
2676	95.74
2675	95.74
2674	95.74
2673	95.74
2672	95.74
2671	95.75
2670	95.75
2669	95.75
2668	95.75
2667	95.76
2666	95.76
2665	95.77
2664	95.78
2663	95.78
2662	95.79
2661	95.8
2660	95.81
2659	95.82
2658	95.82
2657	95.83
2656	95.84
2655	95.84
2654	95.84
2653	95.84
2652	95.85
2651	95.85
2650	95.85
2649	95.85
2648	95.85
2647	95.86
2646	95.85
2645	95.86
2644	95.86
2643	95.86
2642	95.86
2641	95.86
2640	95.86
2639	95.86
2638	95.86
2637	95.85
2636	95.85
2635	95.85
2634	95.85
2633	95.86
2632	95.86
2631	95.86
2630	95.85
2629	95.85
2628	95.85
2627	95.85
2626	95.85
2625	95.86
2624	95.86
2623	95.85
2622	95.85
2621	95.84
2620	95.84
2619	95.84
2618	95.84
2617	95.84
2616	95.84
2615	95.84
2614	95.84
2613	95.84
2612	95.84
2611	95.84
2610	95.83
2609	95.83
2608	95.83
2607	95.83
2606	95.83
2605	95.83
2604	95.83
2603	95.82
2602	95.82
2601	95.82
2600	95.82
2599	95.82
2598	95.82
2597	95.82
2596	95.82
2595	95.82
2594	95.82
2593	95.82
2592	95.83
2591	95.83
2590	95.83
2589	95.83
2588	95.83
2587	95.83
2586	95.82
2585	95.82
2584	95.81
2583	95.81
2582	95.81
2581	95.81
2580	95.82
2579	95.81
2578	95.81
2577	95.81
2576	95.81
2575	95.81
2574	95.8
2573	95.8
2572	95.81
2571	95.81
2570	95.82
2569	95.82
2568	95.82
2567	95.82
2566	95.81
2565	95.81
2564	95.81
2563	95.8
2562	95.8
2561	95.8
2560	95.8
2559	95.8
2558	95.8
2557	95.81
2556	95.82
2555	95.82
2554	95.82
2553	95.82
2552	95.82
2551	95.82
2550	95.81
2549	95.81
2548	95.82
2547	95.81
2546	95.81
2545	95.82
2544	95.83
2543	95.83
2542	95.83
2541	95.83
2540	95.84
2539	95.84
2538	95.83
2537	95.82
2536	95.82
2535	95.8
2534	95.78
2533	95.78
2532	95.79
2531	95.81
2530	95.81
2529	95.82
2528	95.81
2527	95.81
2526	95.8
2525	95.81
2524	95.81
2523	95.82
2522	95.82
2521	95.83
2520	95.83
2519	95.83
2518	95.82
2517	95.82
2516	95.82
2515	95.81
2514	95.8
2513	95.8
2512	95.8
2511	95.8
2510	95.81
2509	95.81
2508	95.82
2507	95.82
2506	95.82
2505	95.82
2504	95.82
2503	95.82
2502	95.83
2501	95.84
2500	95.85
2499	95.85
2498	95.84
2497	95.84
2496	95.84
2495	95.84
2494	95.83
2493	95.84
2492	95.84
2491	95.84
2490	95.84
2489	95.84
2488	95.85
2487	95.85
2486	95.85
2485	95.86
2484	95.87
2483	95.87
2482	95.87
2481	95.87
2480	95.87
2479	95.87
2478	95.87
2477	95.87
2476	95.88
2475	95.88
2474	95.88
2473	95.88
2472	95.88
2471	95.89
2470	95.9
2469	95.9
2468	95.91
2467	95.9
2466	95.9
2465	95.9
2464	95.91
2463	95.91
2462	95.91
2461	95.91
2460	95.91
2459	95.91
2458	95.92
2457	95.92
2456	95.92
2455	95.91
2454	95.91
2453	95.92
2452	95.93
2451	95.93
2450	95.93
2449	95.93
2448	95.93
2447	95.93
2446	95.92
2445	95.92
2444	95.92
2443	95.92
2442	95.92
2441	95.93
2440	95.93
2439	95.93
2438	95.93
2437	95.94
2436	95.94
2435	95.94
2434	95.93
2433	95.94
2432	95.95
2431	95.95
2430	95.94
2429	95.92
2428	95.92
2427	95.91
2426	95.92
2425	95.93
2424	95.94
2423	95.94
2422	95.93
2421	95.93
2420	95.94
2419	95.94
2418	95.95
2417	95.95
2416	95.95
2415	95.94
2414	95.93
2413	95.93
2412	95.94
2411	95.95
2410	95.95
2409	95.96
2408	95.97
2407	95.96
2406	95.95
2405	95.95
2404	95.95
2403	95.94
2402	95.94
2401	95.94
2400	95.94
2399	95.95
2398	95.95
2397	95.95
2396	95.96
2395	95.95
2394	95.95
2393	95.94
2392	95.95
2391	95.96
2390	95.98
2389	96.02
2388	96.08
2387	96.15
2386	96.21
2385	96.28
2384	96.31
2383	96.3
2382	96.21
2381	96.06
2380	95.85
2379	95.62
2378	95.43
2377	95.31
2376	95.3
2375	95.39
2374	95.55
2373	95.73
2372	95.88
2371	95.95
2370	95.96
2369	95.92
2368	95.89
2367	95.86
2366	95.85
2365	95.84
2364	95.81
2363	95.79
2362	95.82
2361	95.89
2360	95.98
2359	96.06
2358	96.07
2357	95.97
2356	95.79
2355	95.62
2354	95.5
2353	95.41
2352	95.41
2351	95.55
2350	95.75
2349	95.87
2348	95.84
2347	95.72
2346	95.72
2345	95.91
2344	96.18
2343	96.35
2342	96.32
2341	96.12
2340	95.89
2339	95.75
2338	95.7
2337	95.68
2336	95.65
2335	95.61
2334	95.56
2333	95.5
2332	95.46
2331	95.52
2330	95.69
2329	95.92
2328	96.16
2327	96.35
2326	96.45
2325	96.45
2324	96.37
2323	96.26
2322	96.18
2321	96.16
2320	96.2
2319	96.27
2318	96.35
2317	96.39
2316	96.37
2315	96.31
2314	96.27
2313	96.27
2312	96.32
2311	96.38
2310	96.43
2309	96.47
2308	96.48
2307	96.46
2306	96.44
2305	96.45
2304	96.48
2303	96.53
2302	96.59
2301	96.63
2300	96.65
2299	96.64
2298	96.61
2297	96.59
2296	96.58
2295	96.57
2294	96.55
2293	96.53
2292	96.52
2291	96.49
2290	96.47
2289	96.44
2288	96.41
2287	96.37
2286	96.33
2285	96.3
2284	96.28
2283	96.27
2282	96.25
2281	96.23
2280	96.21
2279	96.19
2278	96.19
2277	96.21
2276	96.24
2275	96.25
2274	96.25
2273	96.25
2272	96.25
2271	96.23
2270	96.2
2269	96.19
2268	96.18
2267	96.17
2266	96.16
2265	96.17
2264	96.19
2263	96.18
2262	96.17
2261	96.19
2260	96.2
2259	96.19
2258	96.14
2257	96.11
2256	96.09
2255	96.07
2254	96.06
2253	96.09
2252	96.13
2251	96.13
2250	96.11
2249	96.09
2248	96.08
2247	96.06
2246	96.02
2245	96.02
2244	96.04
2243	96.06
2242	96.08
2241	96.13
2240	96.16
2239	96.13
2238	96.08
2237	96.08
2236	96.1
2235	96.08
2234	96.06
2233	96.09
2232	96.14
2231	96.13
2230	96.08
2229	96.06
2228	96.08
2227	96.08
2226	96.05
2225	96.03
2224	96.02
2223	95.99
2222	95.98
2221	96
2220	96.02
2219	96
2218	95.99
2217	96.03
2216	96.09
2215	96.13
2214	96.15
2213	96.2
2212	96.22
2211	96.18
2210	96.11
2209	96.09
2208	96.09
2207	96.05
2206	95.99
2205	95.99
2204	96.05
2203	96.09
2202	96.12
2201	96.18
2200	96.22
2199	96.19
2198	96.15
2197	96.19
2196	96.25
2195	96.23
2194	96.15
2193	96.12
2192	96.15
2191	96.15
2190	96.15
2189	96.23
2188	96.31
2187	96.28
2186	96.16
2185	96.07
2184	96.05
2183	96.05
2182	96.07
2181	96.11
2180	96.11
2179	96
2178	95.89
2177	95.92
2176	96.04
2175	96.13
2174	96.17
2173	96.24
2172	96.28
2171	96.22
2170	96.16
2169	96.22
2168	96.33
2167	96.33
2166	96.25
2165	96.22
2164	96.24
2163	96.19
2162	96.16
2161	96.26
2160	96.34
2159	96.19
2158	95.95
2157	95.89
2156	95.93
2155	95.89
2154	95.86
2153	95.96
2152	96.1
2151	96.14
2150	96.14
2149	96.18
2148	96.2
2147	96.11
2146	96
2145	96
2144	96.06
2143	96.06
2142	96.03
2141	96.05
2140	96.09
2139	96.06
2138	96
2137	95.99
2136	96
2135	95.96
2134	95.88
2133	95.85
2132	95.84
2131	95.82
2130	95.81
2129	95.85
2128	95.91
2127	95.96
2126	95.97
2125	95.99
2124	96
2123	95.97
2122	95.95
2121	95.98
2120	96.02
2119	96.05
2118	96.06
2117	96.09
2116	96.12
2115	96.1
2114	96.06
2113	96.05
2112	96.08
2111	96.09
2110	96.09
2109	96.1
2108	96.11
2107	96.1
2106	96.1
2105	96.11
2104	96.14
2103	96.14
2102	96.12
2101	96.12
2100	96.11
2099	96.08
2098	96.04
2097	96.03
2096	96.05
2095	96.06
2094	96.06
2093	96.08
2092	96.1
2091	96.1
2090	96.08
2089	96.07
2088	96.09
2087	96.09
2086	96.08
2085	96.1
2084	96.12
2083	96.11
2082	96.09
2081	96.1
2080	96.13
2079	96.15
2078	96.17
2077	96.2
2076	96.22
2075	96.2
2074	96.16
2073	96.16
2072	96.19
2071	96.22
2070	96.23
2069	96.28
2068	96.31
2067	96.29
2066	96.22
2065	96.18
2064	96.16
2063	96.13
2062	96.09
2061	96.09
2060	96.09
2059	96.06
2058	96.02
2057	96.06
2056	96.15
2055	96.22
2054	96.23
2053	96.26
2052	96.32
2051	96.35
2050	96.33
2049	96.34
2048	96.35
2047	96.29
2046	96.19
2045	96.13
2044	96.12
2043	96.11
2042	96.11
2041	96.21
2040	96.35
2039	96.41
2038	96.4
2037	96.42
2036	96.39
2035	96.25
2034	96.11
2033	96.14
2032	96.29
2031	96.35
2030	96.33
2029	96.36
2028	96.4
2027	96.32
2026	96.2
2025	96.19
2024	96.23
2023	96.18
2022	96.07
2021	96.07
2020	96.15
2019	96.18
2018	96.21
2017	96.33
2016	96.46
2015	96.48
2014	96.45
2013	96.51
2012	96.56
2011	96.48
2010	96.36
2009	96.38
2008	96.49
2007	96.48
2006	96.35
2005	96.26
2004	96.21
2003	96.15
2002	96.11
[truncated: 1,452 more rows]

## Sheet: Na3.00CO2FGT
cm-1	%T
4000	93.51
3999	93.51
3998	93.51
3997	93.51
3996	93.51
3995	93.51
3994	93.51
3993	93.51
3992	93.51
3991	93.51
3990	93.51
3989	93.51
3988	93.52
3987	93.52
3986	93.52
3985	93.52
3984	93.53
3983	93.53
3982	93.53
3981	93.53
3980	93.53
3979	93.53
3978	93.52
3977	93.52
3976	93.52
3975	93.52
3974	93.53
3973	93.53
3972	93.53
3971	93.53
3970	93.54
3969	93.54
3968	93.54
3967	93.54
3966	93.54
3965	93.54
3964	93.54
3963	93.54
3962	93.54
3961	93.54
3960	93.54
3959	93.55
3958	93.55
3957	93.55
3956	93.55
3955	93.56
3954	93.56
3953	93.56
3952	93.56
3951	93.55
3950	93.54
3949	93.54
3948	93.53
3947	93.54
3946	93.54
3945	93.54
3944	93.55
3943	93.56
3942	93.57
3941	93.57
3940	93.57
3939	93.57
3938	93.57
3937	93.58
3936	93.58
3935	93.57
3934	93.57
3933	93.56
3932	93.56
3931	93.56
3930	93.57
3929	93.57
3928	93.57
3927	93.58
3926	93.59
3925	93.59
3924	93.59
3923	93.59
3922	93.59
3921	93.59
3920	93.58
3919	93.58
3918	93.58
3917	93.58
3916	93.59
3915	93.59
3914	93.6
3913	93.61
3912	93.62
3911	93.63
3910	93.64
3909	93.65
3908	93.65
3907	93.65
3906	93.64
3905	93.63
3904	93.61
3903	93.58
3902	93.56
3901	93.56
3900	93.56
3899	93.58
3898	93.59
3897	93.6
3896	93.6
3895	93.61
3894	93.61
3893	93.63
3892	93.64
3891	93.65
3890	93.64
3889	93.62
3888	93.6
3887	93.6
3886	93.61
3885	93.62
3884	93.62
3883	93.61
3882	93.6
3881	93.61
3880	93.63
3879	93.65
3878	93.65
3877	93.63
3876	93.63
3875	93.64
3874	93.65
3873	93.64
3872	93.61
3871	93.59
3870	93.59
3869	93.61
3868	93.61
3867	93.61
3866	93.61
3865	93.62
3864	93.65
3863	93.67
3862	93.67
3861	93.67
3860	93.67
3859	93.67
3858	93.68
3857	93.68
3856	93.66
3855	93.63
3854	93.62
3853	93.61
3852	93.61
3851	93.62
3850	93.64
3849	93.66
3848	93.69
3847	93.71
3846	93.73
3845	93.73
3844	93.72
3843	93.72
3842	93.71
3841	93.7
3840	93.68
3839	93.68
3838	93.69
3837	93.69
3836	93.69
3835	93.69
3834	93.69
3833	93.7
3832	93.73
3831	93.75
3830	93.76
3829	93.77
3828	93.77
3827	93.78
3826	93.78
3825	93.77
3824	93.74
3823	93.71
3822	93.72
3821	93.75
3820	93.77
3819	93.76
3818	93.73
3817	93.73
3816	93.75
3815	93.79
3814	93.81
3813	93.81
3812	93.8
3811	93.8
3810	93.8
3809	93.8
3808	93.8
3807	93.82
3806	93.82
3805	93.81
3804	93.78
3803	93.76
3802	93.78
3801	93.8
3800	93.81
3799	93.8
3798	93.78
3797	93.79
3796	93.82
3795	93.86
3794	93.87
3793	93.88
3792	93.88
3791	93.89
3790	93.89
3789	93.9
3788	93.89
3787	93.89
3786	93.89
3785	93.9
3784	93.9
3783	93.89
3782	93.88
3781	93.87
3780	93.88
3779	93.89
3778	93.9
3777	93.91
3776	93.91
3775	93.91
3774	93.91
3773	93.9
3772	93.9
3771	93.89
3770	93.9
3769	93.9
3768	93.89
3767	93.88
3766	93.89
3765	93.9
3764	93.91
3763	93.91
3762	93.9
3761	93.89
3760	93.89
3759	93.91
3758	93.92
3757	93.91
3756	93.9
3755	93.89
3754	93.86
3753	93.84
3752	93.83
3751	93.84
3750	93.85
3749	93.85
3748	93.84
3747	93.83
3746	93.84
3745	93.88
3744	93.94
3743	93.96
3742	93.96
3741	93.95
3740	93.95
3739	93.98
3738	94.03
3737	94.05
3736	94.04
3735	94
3734	93.96
3733	93.93
3732	93.95
3731	94
3730	94.06
3729	94.1
3728	94.13
3727	94.15
3726	94.16
3725	94.14
3724	94.12
3723	94.1
3722	94.08
3721	94.07
3720	94.06
3719	94.04
3718	94.02
3717	94.01
3716	93.99
3715	93.96
3714	93.94
3713	93.96
3712	94
3711	94.05
3710	94.06
3709	94.04
3708	94.02
3707	94
3706	93.99
3705	93.97
3704	93.96
3703	93.94
3702	93.92
3701	93.91
3700	93.9
3699	93.89
3698	93.88
3697	93.88
3696	93.87
3695	93.86
3694	93.84
3693	93.81
3692	93.77
3691	93.7
3690	93.64
3689	93.59
3688	93.57
3687	93.57
3686	93.58
3685	93.57
3684	93.57
3683	93.56
3682	93.55
3681	93.54
3680	93.51
3679	93.46
3678	93.38
3677	93.31
3676	93.26
3675	93.23
3674	93.19
3673	93.14
3672	93.09
3671	93.06
3670	93.05
3669	93.04
3668	93.01
3667	92.97
3666	92.93
3665	92.9
3664	92.87
3663	92.84
3662	92.78
3661	92.72
3660	92.65
3659	92.57
3658	92.48
3657	92.39
3656	92.3
3655	92.21
3654	92.11
3653	91.98
3652	91.84
3651	91.67
3650	91.45
3649	91.16
3648	90.85
3647	90.55
3646	90.29
3645	90.08
3644	89.92
3643	89.82
3642	89.8
3641	89.85
3640	89.94
3639	90.06
3638	90.19
3637	90.31
3636	90.4
3635	90.48
3634	90.53
3633	90.56
3632	90.56
3631	90.55
3630	90.54
3629	90.53
3628	90.5
3627	90.45
3626	90.39
3625	90.35
3624	90.31
3623	90.27
3622	90.21
3621	90.14
3620	90.07
3619	90.02
3618	89.98
3617	89.94
3616	89.89
3615	89.84
3614	89.8
3613	89.76
3612	89.71
3611	89.66
3610	89.62
3609	89.59
3608	89.56
3607	89.54
3606	89.5
3605	89.45
3604	89.4
3603	89.36
3602	89.32
3601	89.28
3600	89.23
3599	89.18
3598	89.12
3597	89.07
3596	89.03
3595	88.99
3594	88.94
3593	88.89
3592	88.84
3591	88.78
3590	88.71
3589	88.65
3588	88.59
3587	88.54
3586	88.48
3585	88.42
3584	88.36
3583	88.32
3582	88.28
3581	88.25
3580	88.2
3579	88.16
3578	88.11
3577	88.06
3576	88.02
3575	87.97
3574	87.93
3573	87.88
3572	87.83
3571	87.77
3570	87.71
3569	87.64
3568	87.56
3567	87.49
3566	87.43
3565	87.38
3564	87.33
3563	87.29
3562	87.25
3561	87.21
3560	87.17
3559	87.13
3558	87.08
3557	87.03
3556	86.97
3555	86.91
3554	86.85
3553	86.8
3552	86.74
3551	86.68
3550	86.61
3549	86.55
3548	86.48
3547	86.41
3546	86.35
3545	86.3
3544	86.25
3543	86.2
3542	86.15
3541	86.11
3540	86.06
3539	86
3538	85.95
3537	85.89
3536	85.84
3535	85.78
3534	85.72
3533	85.66
3532	85.6
3531	85.53
3530	85.46
3529	85.4
3528	85.33
3527	85.27
3526	85.2
3525	85.14
3524	85.09
3523	85.04
3522	84.99
3521	84.94
3520	84.88
3519	84.83
3518	84.78
3517	84.73
3516	84.67
3515	84.61
3514	84.55
3513	84.49
3512	84.42
3511	84.36
3510	84.3
3509	84.24
3508	84.18
3507	84.12
3506	84.06
3505	84
3504	83.93
3503	83.87
3502	83.81
3501	83.75
3500	83.7
3499	83.65
3498	83.6
3497	83.55
3496	83.5
3495	83.45
3494	83.39
3493	83.34
3492	83.29
3491	83.24
3490	83.19
3489	83.13
3488	83.08
3487	83.03
3486	82.97
3485	82.92
3484	82.86
3483	82.81
3482	82.76
3481	82.71
3480	82.66
3479	82.62
3478	82.57
3477	82.53
3476	82.48
3475	82.44
3474	82.4
3473	82.35
3472	82.3
3471	82.25
3470	82.21
3469	82.17
3468	82.13
3467	82.08
3466	82.04
3465	82
3464	81.96
3463	81.92
3462	81.88
3461	81.85
3460	81.81
3459	81.76
3458	81.72
3457	81.68
3456	81.64
3455	81.61
3454	81.57
3453	81.54
3452	81.5
3451	81.47
3450	81.43
3449	81.39
3448	81.35
3447	81.32
3446	81.29
3445	81.25
3444	81.22
3443	81.19
3442	81.16
3441	81.14
3440	81.11
3439	81.08
3438	81.05
3437	81.02
3436	80.99
3435	80.96
3434	80.94
3433	80.91
3432	80.88
3431	80.86
3430	80.83
3429	80.81
3428	80.78
3427	80.76
3426	80.73
3425	80.71
3424	80.69
3423	80.66
3422	80.64
3421	80.62
3420	80.6
3419	80.59
3418	80.57
3417	80.56
3416	80.55
3415	80.53
3414	80.51
3413	80.5
3412	80.48
3411	80.47
3410	80.46
3409	80.45
3408	80.44
3407	80.43
3406	80.42
3405	80.41
3404	80.41
3403	80.4
3402	80.39
3401	80.38
3400	80.38
3399	80.37
3398	80.37
3397	80.37
3396	80.37
3395	80.37
3394	80.37
3393	80.37
3392	80.38
3391	80.38
3390	80.39
3389	80.39
3388	80.4
3387	80.4
3386	80.41
3385	80.42
3384	80.43
3383	80.44
3382	80.45
3381	80.46
3380	80.47
3379	80.49
3378	80.5
3377	80.52
3376	80.53
3375	80.54
3374	80.56
3373	80.57
3372	80.59
3371	80.61
3370	80.62
3369	80.64
3368	80.66
3367	80.68
3366	80.7
3365	80.72
3364	80.74
3363	80.77
3362	80.79
3361	80.82
3360	80.84
3359	80.87
3358	80.89
3357	80.92
3356	80.95
3355	80.97
3354	81
3353	81.03
3352	81.06
3351	81.09
3350	81.12
3349	81.15
3348	81.18
3347	81.21
3346	81.25
3345	81.28
3344	81.31
3343	81.34
3342	81.37
3341	81.4
3340	81.43
3339	81.47
3338	81.5
3337	81.53
3336	81.57
3335	81.6
3334	81.63
3333	81.67
3332	81.71
3331	81.74
3330	81.77
3329	81.81
3328	81.85
3327	81.88
3326	81.92
3325	81.95
3324	81.98
3323	82.02
3322	82.05
3321	82.09
3320	82.12
3319	82.16
3318	82.2
3317	82.23
3316	82.26
3315	82.29
3314	82.32
3313	82.35
3312	82.38
3311	82.42
3310	82.45
3309	82.49
3308	82.52
3307	82.56
3306	82.59
3305	82.62
3304	82.65
3303	82.68
3302	82.71
3301	82.74
3300	82.77
3299	82.8
3298	82.83
3297	82.87
3296	82.9
3295	82.93
3294	82.96
3293	82.99
3292	83.01
3291	83.04
3290	83.07
3289	83.1
3288	83.13
3287	83.16
3286	83.19
3285	83.21
3284	83.24
3283	83.27
3282	83.3
3281	83.32
3280	83.35
3279	83.38
3278	83.4
3277	83.43
3276	83.46
3275	83.49
3274	83.52
3273	83.55
3272	83.58
3271	83.6
3270	83.63
3269	83.65
3268	83.67
3267	83.7
3266	83.72
3265	83.75
3264	83.78
3263	83.8
3262	83.83
3261	83.86
3260	83.88
3259	83.91
3258	83.93
3257	83.96
3256	83.99
3255	84.02
3254	84.04
3253	84.07
3252	84.1
3251	84.13
3250	84.16
3249	84.19
3248	84.22
3247	84.25
3246	84.28
3245	84.31
3244	84.34
3243	84.36
3242	84.39
3241	84.42
3240	84.45
3239	84.48
3238	84.51
3237	84.54
3236	84.58
3235	84.61
3234	84.64
3233	84.67
3232	84.71
3231	84.74
3230	84.77
3229	84.8
3228	84.83
3227	84.86
3226	84.89
3225	84.92
3224	84.96
3223	85
3222	85.03
3221	85.07
3220	85.1
3219	85.14
3218	85.17
3217	85.21
3216	85.25
3215	85.28
3214	85.31
3213	85.35
3212	85.39
3211	85.43
3210	85.47
3209	85.51
3208	85.55
3207	85.58
3206	85.62
3205	85.66
3204	85.69
3203	85.73
3202	85.76
3201	85.8
3200	85.84
3199	85.88
3198	85.92
3197	85.96
3196	86
3195	86.04
3194	86.08
3193	86.12
3192	86.16
3191	86.2
3190	86.24
3189	86.27
3188	86.31
3187	86.35
3186	86.39
3185	86.42
3184	86.46
3183	86.5
3182	86.53
3181	86.57
3180	86.61
3179	86.65
3178	86.69
3177	86.73
3176	86.77
3175	86.8
3174	86.84
3173	86.88
3172	86.92
3171	86.95
3170	86.98
3169	87.02
3168	87.06
3167	87.09
3166	87.13
3165	87.17
3164	87.21
3163	87.24
3162	87.27
3161	87.31
3160	87.34
3159	87.38
3158	87.41
3157	87.44
3156	87.48
3155	87.51
3154	87.54
3153	87.58
3152	87.62
3151	87.65
3150	87.69
3149	87.72
3148	87.75
3147	87.77
3146	87.8
3145	87.84
3144	87.88
3143	87.92
3142	87.95
3141	87.99
3140	88.02
3139	88.04
3138	88.06
3137	88.09
3136	88.12
3135	88.15
3134	88.18
3133	88.22
3132	88.26
3131	88.29
3130	88.31
3129	88.33
3128	88.35
3127	88.38
3126	88.41
3125	88.45
3124	88.49
3123	88.53
3122	88.56
3121	88.57
3120	88.59
3119	88.61
3118	88.63
3117	88.67
3116	88.72
3115	88.76
3114	88.8
3113	88.82
3112	88.83
3111	88.83
3110	88.84
3109	88.87
3108	88.9
3107	88.94
3106	88.99
3105	89.03
3104	89.05
3103	89.06
3102	89.06
3101	89.07
3100	89.09
3099	89.12
3098	89.16
3097	89.21
3096	89.25
3095	89.28
3094	89.28
3093	89.28
3092	89.29
3091	89.3
3090	89.34
3089	89.38
3088	89.44
3087	89.49
3086	89.51
3085	89.51
3084	89.5
3083	89.49
3082	89.5
3081	89.52
3080	89.56
3079	89.6
3078	89.63
3077	89.66
3076	89.67
3075	89.67
3074	89.67
3073	89.67
3072	89.69
3071	89.73
3070	89.77
3069	89.82
3068	89.85
3067	89.87
3066	89.86
3065	89.85
3064	89.84
3063	89.85
3062	89.87
3061	89.9
3060	89.94
3059	89.98
3058	90
3057	90.01
3056	90.01
3055	90.01
3054	90.01
3053	90.03
3052	90.05
3051	90.07
3050	90.09
3049	90.11
3048	90.13
3047	90.13
3046	90.14
3045	90.15
3044	90.16
3043	90.17
3042	90.18
3041	90.2
3040	90.21
3039	90.22
3038	90.23
3037	90.24
3036	90.24
3035	90.25
3034	90.26
3033	90.26
3032	90.27
3031	90.28
3030	90.29
3029	90.29
3028	90.3
3027	90.3
3026	90.3
3025	90.3
3024	90.31
3023	90.32
3022	90.35
3021	90.42
3020	90.52
3019	90.64
3018	90.72
3017	90.74
3016	90.69
3015	90.61
3014	90.52
3013	90.45
3012	90.4
3011	90.37
3010	90.34
3009	90.32
3008	90.31
3007	90.29
3006	90.28
3005	90.28
3004	90.27
3003	90.26
3002	90.26
3001	90.26
3000	90.26
2999	90.26
2998	90.25
2997	90.25
2996	90.25
2995	90.25
2994	90.25
2993	90.25
2992	90.24
2991	90.22
2990	90.21
2989	90.21
2988	90.21
2987	90.21
2986	90.22
2985	90.24
2984	90.25
2983	90.28
2982	90.3
2981	90.33
2980	90.35
2979	90.36
2978	90.36
2977	90.35
2976	90.34
2975	90.34
2974	90.34
2973	90.35
2972	90.36
2971	90.39
2970	90.41
2969	90.44
2968	90.46
2967	90.47
2966	90.48
2965	90.5
2964	90.51
2963	90.53
2962	90.55
2961	90.59
2960	90.63
2959	90.65
2958	90.67
2957	90.66
2956	90.66
2955	90.66
2954	90.67
2953	90.69
2952	90.71
2951	90.73
2950	90.76
2949	90.79
2948	90.81
2947	90.81
2946	90.8
2945	90.79
2944	90.8
2943	90.8
2942	90.81
2941	90.83
2940	90.86
2939	90.88
2938	90.89
2937	90.89
2936	90.88
2935	90.87
2934	90.88
2933	90.88
2932	90.89
2931	90.9
2930	90.91
2929	90.93
2928	90.94
2927	90.94
2926	90.93
2925	90.93
2924	90.93
2923	90.93
2922	90.94
2921	90.96
2920	90.99
2919	91.01
2918	91.04
2917	91.05
2916	91.05
2915	91.04
2914	91.02
2913	91.01
2912	91.01
2911	91.01
2910	91.01
2909	91.02
2908	91.02
2907	91.02
2906	91.02
2905	91.01
2904	91
2903	90.99
2902	90.98
2901	90.99
2900	91.01
2899	91.04
2898	91.08
2897	91.1
2896	91.12
2895	91.13
2894	91.13
2893	91.13
2892	91.14
2891	91.15
2890	91.16
2889	91.18
2888	91.19
2887	91.19
2886	91.2
2885	91.21
2884	91.22
2883	91.23
2882	91.25
2881	91.26
2880	91.28
2879	91.3
2878	91.31
2877	91.33
2876	91.35
2875	91.36
2874	91.37
2873	91.38
2872	91.38
2871	91.39
2870	91.39
2869	91.4
2868	91.42
2867	91.43
2866	91.45
2865	91.47
2864	91.48
2863	91.5
2862	91.51
2861	91.53
2860	91.55
2859	91.56
2858	91.58
2857	91.6
2856	91.61
2855	91.63
2854	91.64
2853	91.66
2852	91.68
2851	91.7
2850	91.72
2849	91.74
2848	91.75
2847	91.76
2846	91.76
2845	91.77
2844	91.77
2843	91.78
2842	91.79
2841	91.8
2840	91.81
2839	91.82
2838	91.82
2837	91.83
2836	91.84
2835	91.85
2834	91.86
2833	91.87
2832	91.87
2831	91.88
2830	91.89
2829	91.9
2828	91.9
2827	91.91
2826	91.92
2825	91.93
2824	91.93
2823	91.94
2822	91.94
2821	91.95
2820	91.95
2819	91.96
2818	91.97
2817	91.98
2816	91.98
2815	91.99
2814	91.99
2813	92
2812	92.01
2811	92.01
2810	92.02
2809	92.02
2808	92.02
2807	92.03
2806	92.03
2805	92.04
2804	92.04
2803	92.05
2802	92.05
2801	92.06
2800	92.06
2799	92.07
2798	92.07
2797	92.08
2796	92.08
2795	92.08
2794	92.09
2793	92.09
2792	92.1
2791	92.11
2790	92.11
2789	92.12
2788	92.12
2787	92.12
2786	92.12
2785	92.13
2784	92.13
2783	92.13
2782	92.14
2781	92.14
2780	92.15
2779	92.15
2778	92.16
2777	92.16
2776	92.17
2775	92.18
2774	92.18
2773	92.19
2772	92.19
2771	92.19
2770	92.2
2769	92.2
2768	92.2
2767	92.21
2766	92.21
2765	92.21
2764	92.22
2763	92.22
2762	92.22
2761	92.23
2760	92.23
2759	92.24
2758	92.24
2757	92.24
2756	92.25
2755	92.25
2754	92.26
2753	92.26
2752	92.27
2751	92.27
2750	92.28
2749	92.28
2748	92.28
2747	92.29
2746	92.29
2745	92.29
2744	92.29
2743	92.3
2742	92.3
2741	92.31
2740	92.31
2739	92.31
2738	92.32
2737	92.32
2736	92.32
2735	92.33
2734	92.33
2733	92.34
2732	92.34
2731	92.35
2730	92.35
2729	92.36
2728	92.36
2727	92.37
2726	92.37
2725	92.37
2724	92.37
2723	92.38
2722	92.38
2721	92.38
2720	92.39
2719	92.39
2718	92.4
2717	92.4
2716	92.4
2715	92.41
2714	92.41
2713	92.41
2712	92.42
2711	92.42
2710	92.42
2709	92.42
2708	92.43
2707	92.43
2706	92.43
2705	92.44
2704	92.45
2703	92.45
2702	92.45
2701	92.46
2700	92.46
2699	92.46
2698	92.46
2697	92.47
2696	92.47
2695	92.47
2694	92.47
2693	92.48
2692	92.48
2691	92.49
2690	92.49
2689	92.49
2688	92.5
2687	92.5
2686	92.5
2685	92.5
2684	92.51
2683	92.51
2682	92.52
2681	92.52
2680	92.52
2679	92.53
2678	92.53
2677	92.53
2676	92.54
2675	92.54
2674	92.54
2673	92.55
2672	92.55
2671	92.55
2670	92.55
2669	92.56
2668	92.56
2667	92.57
2666	92.57
2665	92.58
2664	92.59
2663	92.6
2662	92.61
2661	92.62
2660	92.63
2659	92.64
2658	92.65
2657	92.65
2656	92.66
2655	92.67
2654	92.68
2653	92.69
2652	92.69
2651	92.7
2650	92.7
2649	92.71
2648	92.72
2647	92.73
2646	92.73
2645	92.74
2644	92.74
2643	92.75
2642	92.75
2641	92.76
2640	92.77
2639	92.77
2638	92.77
2637	92.78
2636	92.78
2635	92.79
2634	92.79
2633	92.79
2632	92.8
2631	92.8
2630	92.8
2629	92.81
2628	92.81
2627	92.82
2626	92.82
2625	92.83
2624	92.84
2623	92.84
2622	92.84
2621	92.84
2620	92.85
2619	92.85
2618	92.85
2617	92.85
2616	92.86
2615	92.86
2614	92.87
2613	92.88
2612	92.89
2611	92.89
2610	92.88
2609	92.89
2608	92.89
2607	92.9
2606	92.9
2605	92.9
2604	92.9
2603	92.9
2602	92.9
2601	92.91
2600	92.91
2599	92.91
2598	92.91
2597	92.92
2596	92.93
2595	92.93
2594	92.94
2593	92.94
2592	92.94
2591	92.94
2590	92.95
2589	92.95
2588	92.96
2587	92.96
2586	92.96
2585	92.96
2584	92.96
2583	92.96
2582	92.97
2581	92.98
2580	92.99
2579	92.99
2578	92.99
2577	93
2576	93
2575	92.99
2574	92.99
2573	93
2572	93
2571	93.01
2570	93
2569	92.99
2568	92.99
2567	92.99
2566	92.99
2565	93
2564	93.01
2563	93.02
2562	93.03
2561	93.03
2560	93.04
2559	93.04
2558	93.04
2557	93.05
2556	93.05
2555	93.04
2554	93.04
2553	93.04
2552	93.04
2551	93.04
2550	93.04
2549	93.04
2548	93.04
2547	93.04
2546	93.05
2545	93.06
2544	93.07
2543	93.07
2542	93.07
2541	93.08
2540	93.09
2539	93.09
2538	93.09
2537	93.09
2536	93.09
2535	93.08
2534	93.07
2533	93.06
2532	93.07
2531	93.08
2530	93.08
2529	93.09
2528	93.09
2527	93.09
2526	93.09
2525	93.08
2524	93.08
2523	93.08
2522	93.08
2521	93.08
2520	93.08
2519	93.09
2518	93.09
2517	93.09
2516	93.09
2515	93.09
2514	93.09
2513	93.09
2512	93.1
2511	93.1
2510	93.1
2509	93.1
2508	93.11
2507	93.12
2506	93.11
2505	93.11
2504	93.11
2503	93.11
2502	93.11
2501	93.12
2500	93.13
2499	93.13
2498	93.13
2497	93.14
2496	93.15
2495	93.16
2494	93.16
2493	93.16
2492	93.16
2491	93.16
2490	93.16
2489	93.17
2488	93.18
2487	93.18
2486	93.18
2485	93.19
2484	93.19
2483	93.19
2482	93.19
2481	93.2
2480	93.2
2479	93.21
2478	93.21
2477	93.22
2476	93.22
2475	93.22
2474	93.21
2473	93.21
2472	93.22
2471	93.23
2470	93.23
2469	93.24
2468	93.24
2467	93.24
2466	93.23
2465	93.24
2464	93.25
2463	93.25
2462	93.25
2461	93.25
2460	93.26
2459	93.26
2458	93.26
2457	93.27
2456	93.28
2455	93.27
2454	93.27
2453	93.28
2452	93.28
2451	93.28
2450	93.28
2449	93.28
2448	93.28
2447	93.29
2446	93.29
2445	93.29
2444	93.29
2443	93.28
2442	93.28
2441	93.27
2440	93.27
2439	93.27
2438	93.28
2437	93.29
2436	93.3
2435	93.3
2434	93.29
2433	93.29
2432	93.3
2431	93.3
2430	93.3
2429	93.29
2428	93.29
2427	93.3
2426	93.3
2425	93.31
2424	93.31
2423	93.31
2422	93.31
2421	93.31
2420	93.31
2419	93.32
2418	93.31
2417	93.31
2416	93.3
2415	93.29
2414	93.28
2413	93.28
2412	93.29
2411	93.29
2410	93.29
2409	93.3
2408	93.3
2407	93.3
2406	93.3
2405	93.3
2404	93.3
2403	93.29
2402	93.28
2401	93.27
2400	93.28
2399	93.28
2398	93.28
2397	93.28
2396	93.28
2395	93.28
2394	93.27
2393	93.27
2392	93.27
2391	93.28
2390	93.29
2389	93.32
2388	93.35
2387	93.39
2386	93.44
2385	93.48
2384	93.5
2383	93.47
2382	93.39
2381	93.25
2380	93.08
2379	92.91
2378	92.78
2377	92.74
2376	92.79
2375	92.94
2374	93.14
2373	93.34
2372	93.48
2371	93.55
2370	93.54
2369	93.51
2368	93.46
2367	93.43
2366	93.41
2365	93.4
2364	93.4
2363	93.41
2362	93.47
2361	93.59
2360	93.73
2359	93.88
2358	93.98
2357	93.98
2356	93.89
2355	93.8
2354	93.7
2353	93.58
2352	93.49
2351	93.48
2350	93.52
2349	93.51
2348	93.41
2347	93.31
2346	93.38
2345	93.65
2344	93.95
2343	94.1
2342	94.04
2341	93.81
2340	93.55
2339	93.38
2338	93.29
2337	93.24
2336	93.19
2335	93.14
2334	93.08
2333	93.01
2332	92.99
2331	93.06
2330	93.24
2329	93.47
2328	93.69
2327	93.85
2326	93.92
2325	93.91
2324	93.84
2323	93.77
2322	93.72
2321	93.73
2320	93.77
2319	93.83
2318	93.88
2317	93.87
2316	93.81
2315	93.73
2314	93.66
2313	93.65
2312	93.68
2311	93.73
2310	93.76
2309	93.76
2308	93.74
2307	93.72
2306	93.7
2305	93.71
2304	93.75
2303	93.8
2302	93.84
2301	93.87
2300	93.88
2299	93.86
2298	93.85
2297	93.83
2296	93.83
2295	93.82
2294	93.8
2293	93.78
2292	93.76
2291	93.74
2290	93.71
2289	93.68
2288	93.64
2287	93.61
2286	93.57
2285	93.56
2284	93.55
2283	93.55
2282	93.55
2281	93.54
2280	93.53
2279	93.52
2278	93.52
2277	93.54
2276	93.57
2275	93.59
2274	93.6
2273	93.6
2272	93.6
2271	93.59
2270	93.58
2269	93.59
2268	93.59
2267	93.58
2266	93.56
2265	93.56
2264	93.58
2263	93.59
2262	93.58
2261	93.57
2260	93.56
2259	93.57
2258	93.57
2257	93.58
2256	93.59
2255	93.58
2254	93.57
2253	93.58
2252	93.61
2251	93.63
2250	93.64
2249	93.64
2248	93.62
2247	93.57
2246	93.51
2245	93.47
2244	93.45
2243	93.46
2242	93.49
2241	93.55
2240	93.6
2239	93.6
2238	93.57
2237	93.56
2236	93.56
2235	93.57
2234	93.59
2233	93.63
2232	93.67
2231	93.67
2230	93.66
2229	93.66
2228	93.67
2227	93.64
2226	93.59
2225	93.55
2224	93.54
2223	93.53
2222	93.53
2221	93.52
2220	93.51
2219	93.48
2218	93.47
2217	93.52
2216	93.61
2215	93.67
2214	93.71
2213	93.74
2212	93.76
2211	93.75
2210	93.74
2209	93.73
2208	93.71
2207	93.65
2206	93.59
2205	93.59
2204	93.63
2203	93.65
2202	93.66
2201	93.67
2200	93.69
2199	93.67
2198	93.64
2197	93.66
2196	93.7
2195	93.74
2194	93.78
2193	93.86
2192	93.95
2191	94.01
2190	94.04
2189	94.08
2188	94.09
2187	93.99
2186	93.82
2185	93.69
2184	93.66
2183	93.72
2182	93.82
2181	93.89
2180	93.89
2179	93.85
2178	93.85
2177	93.94
2176	94.04
2175	94.04
2174	94.01
2173	94.01
2172	94.03
2171	94
2170	93.99
2169	94.05
2168	94.13
2167	94.12
2166	94.05
2165	94.01
2164	94.06
2163	94.15
2162	94.33
2161	94.59
2160	94.75
2159	94.66
2158	94.41
2157	94.23
2156	94.13
2155	94.04
2154	93.97
2153	93.97
2152	93.99
2151	93.96
2150	93.93
2149	93.93
2148	93.92
2147	93.85
2146	93.73
2145	93.62
2144	93.54
2143	93.47
2142	93.45
2141	93.52
2140	93.61
2139	93.65
2138	93.62
2137	93.57
2136	93.5
2135	93.41
2134	93.33
2133	93.28
2132	93.25
2131	93.23
2130	93.21
2129	93.22
2128	93.24
2127	93.24
2126	93.24
2125	93.24
2124	93.23
2123	93.21
2122	93.19
2121	93.19
2120	93.21
2119	93.23
2118	93.25
2117	93.27
2116	93.28
2115	93.25
2114	93.21
2113	93.2
2112	93.22
2111	93.24
2110	93.23
2109	93.21
2108	93.2
2107	93.22
2106	93.27
2105	93.33
2104	93.37
2103	93.36
2102	93.32
2101	93.3
2100	93.3
2099	93.29
2098	93.28
2097	93.27
2096	93.29
2095	93.31
2094	93.33
2093	93.34
2092	93.33
2091	93.31
2090	93.28
2089	93.28
2088	93.28
2087	93.28
2086	93.27
2085	93.28
2084	93.29
2083	93.3
2082	93.32
2081	93.34
2080	93.37
2079	93.37
2078	93.36
2077	93.37
2076	93.38
2075	93.4
2074	93.4
2073	93.42
2072	93.44
2071	93.45
2070	93.45
2069	93.46
2068	93.46
2067	93.44
2066	93.42
2065	93.41
2064	93.41
2063	93.42
2062	93.44
2061	93.5
2060	93.55
2059	93.56
2058	93.54
2057	93.54
2056	93.54
2055	93.53
2054	93.51
2053	93.54
2052	93.61
2051	93.71
2050	93.79
2049	93.85
2048	93.88
2047	93.87
2046	93.87
2045	93.92
2044	94
2043	94.07
2042	94.14
2041	94.22
2040	94.25
2039	94.2
2038	94.14
2037	94.15
2036	94.2
2035	94.23
2034	94.27
2033	94.33
2032	94.38
2031	94.36
2030	94.31
2029	94.3
2028	94.32
2027	94.35
2026	94.39
2025	94.45
2024	94.46
2023	94.36
2022	94.22
2021	94.12
2020	94.09
2019	94.09
2018	94.15
2017	94.27
2016	94.36
2015	94.35
2014	94.31
2013	94.32
2012	94.35
2011	94.3
2010	94.19
2009	94.13
2008	94.17
2007	94.21
2006	94.2
2005	94.15
2004	94.07
2003	94.02
2002	94.04
[truncated: 1,452 more rows]

## Sheet: K0.33FGT
cm-1	%T
4000	96.48
3999	96.48
3998	96.48
3997	96.48
3996	96.48
3995	96.48
3994	96.48
3993	96.48
3992	96.48
3991	96.47
3990	96.48
3989	96.48
3988	96.48
3987	96.48
3986	96.48
3985	96.48
3984	96.49
3983	96.49
3982	96.49
3981	96.49
3980	96.49
3979	96.49
3978	96.49
3977	96.48
3976	96.48
3975	96.48
3974	96.49
3973	96.49
3972	96.49
3971	96.49
3970	96.49
3969	96.49
3968	96.5
3967	96.5
3966	96.5
3965	96.5
3964	96.49
3963	96.49
3962	96.49
3961	96.49
3960	96.5
3959	96.5
3958	96.5
3957	96.5
3956	96.5
3955	96.5
3954	96.51
3953	96.51
3952	96.51
3951	96.5
3950	96.49
3949	96.49
3948	96.48
3947	96.49
3946	96.49
3945	96.49
3944	96.49
3943	96.5
3942	96.5
3941	96.51
3940	96.51
3939	96.51
3938	96.51
3937	96.52
3936	96.52
3935	96.51
3934	96.5
3933	96.49
3932	96.49
3931	96.49
3930	96.5
3929	96.5
3928	96.51
3927	96.51
3926	96.51
3925	96.51
3924	96.51
3923	96.52
3922	96.52
3921	96.52
3920	96.51
3919	96.5
3918	96.5
3917	96.5
3916	96.51
3915	96.51
3914	96.52
3913	96.52
3912	96.53
3911	96.54
3910	96.55
3909	96.55
3908	96.56
3907	96.55
3906	96.55
3905	96.54
3904	96.53
3903	96.51
3902	96.49
3901	96.48
3900	96.48
3899	96.48
3898	96.49
3897	96.5
3896	96.51
3895	96.51
3894	96.52
3893	96.53
3892	96.54
3891	96.55
3890	96.54
3889	96.53
3888	96.52
3887	96.51
3886	96.51
3885	96.52
3884	96.52
3883	96.51
3882	96.5
3881	96.51
3880	96.52
3879	96.54
3878	96.54
3877	96.53
3876	96.52
3875	96.53
3874	96.54
3873	96.53
3872	96.51
3871	96.5
3870	96.5
3869	96.51
3868	96.51
3867	96.51
3866	96.51
3865	96.52
3864	96.53
3863	96.55
3862	96.55
3861	96.55
3860	96.54
3859	96.55
3858	96.56
3857	96.55
3856	96.53
3855	96.52
3854	96.51
3853	96.5
3852	96.5
3851	96.5
3850	96.51
3849	96.53
3848	96.55
3847	96.57
3846	96.58
3845	96.58
3844	96.58
3843	96.58
3842	96.58
3841	96.57
3840	96.56
3839	96.55
3838	96.55
3837	96.55
3836	96.55
3835	96.55
3834	96.55
3833	96.56
3832	96.58
3831	96.59
3830	96.6
3829	96.6
3828	96.6
3827	96.61
3826	96.61
3825	96.6
3824	96.58
3823	96.57
3822	96.58
3821	96.6
3820	96.61
3819	96.6
3818	96.58
3817	96.57
3816	96.58
3815	96.6
3814	96.61
3813	96.61
3812	96.6
3811	96.6
3810	96.6
3809	96.61
3808	96.62
3807	96.63
3806	96.64
3805	96.63
3804	96.61
3803	96.59
3802	96.6
3801	96.61
3800	96.62
3799	96.6
3798	96.59
3797	96.59
3796	96.61
3795	96.62
3794	96.63
3793	96.63
3792	96.63
3791	96.63
3790	96.64
3789	96.65
3788	96.64
3787	96.64
3786	96.64
3785	96.65
3784	96.65
3783	96.64
3782	96.63
3781	96.63
3780	96.63
3779	96.64
3778	96.65
3777	96.65
3776	96.64
3775	96.64
3774	96.64
3773	96.64
3772	96.64
3771	96.64
3770	96.64
3769	96.65
3768	96.64
3767	96.63
3766	96.63
3765	96.64
3764	96.64
3763	96.64
3762	96.63
3761	96.63
3760	96.64
3759	96.65
3758	96.66
3757	96.66
3756	96.65
3755	96.64
3754	96.62
3753	96.61
3752	96.61
3751	96.63
3750	96.64
3749	96.64
3748	96.64
3747	96.63
3746	96.63
3745	96.66
3744	96.7
3743	96.72
3742	96.73
3741	96.74
3740	96.75
3739	96.78
3738	96.82
3737	96.84
3736	96.83
3735	96.79
3734	96.75
3733	96.73
3732	96.75
3731	96.79
3730	96.84
3729	96.88
3728	96.9
3727	96.91
3726	96.91
3725	96.89
3724	96.87
3723	96.85
3722	96.83
3721	96.81
3720	96.78
3719	96.77
3718	96.76
3717	96.77
3716	96.77
3715	96.77
3714	96.76
3713	96.78
3712	96.83
3711	96.87
3710	96.88
3709	96.87
3708	96.84
3707	96.82
3706	96.81
3705	96.8
3704	96.78
3703	96.77
3702	96.76
3701	96.75
3700	96.75
3699	96.74
3698	96.74
3697	96.75
3696	96.75
3695	96.77
3694	96.77
3693	96.77
3692	96.75
3691	96.7
3690	96.65
3689	96.61
3688	96.6
3687	96.61
3686	96.63
3685	96.65
3684	96.66
3683	96.67
3682	96.68
3681	96.69
3680	96.68
3679	96.67
3678	96.64
3677	96.61
3676	96.59
3675	96.58
3674	96.57
3673	96.55
3672	96.53
3671	96.53
3670	96.55
3669	96.57
3668	96.57
3667	96.56
3666	96.55
3665	96.56
3664	96.57
3663	96.58
3662	96.59
3661	96.59
3660	96.58
3659	96.57
3658	96.56
3657	96.56
3656	96.56
3655	96.56
3654	96.55
3653	96.54
3652	96.52
3651	96.52
3650	96.52
3649	96.52
3648	96.51
3647	96.51
3646	96.51
3645	96.52
3644	96.54
3643	96.56
3642	96.58
3641	96.6
3640	96.62
3639	96.64
3638	96.65
3637	96.66
3636	96.67
3635	96.68
3634	96.69
3633	96.69
3632	96.69
3631	96.68
3630	96.68
3629	96.69
3628	96.68
3627	96.65
3626	96.62
3625	96.61
3624	96.6
3623	96.59
3622	96.56
3621	96.52
3620	96.49
3619	96.49
3618	96.49
3617	96.5
3616	96.5
3615	96.51
3614	96.52
3613	96.53
3612	96.53
3611	96.52
3610	96.52
3609	96.53
3608	96.55
3607	96.57
3606	96.57
3605	96.56
3604	96.55
3603	96.55
3602	96.56
3601	96.56
3600	96.56
3599	96.55
3598	96.54
3597	96.53
3596	96.53
3595	96.53
3594	96.53
3593	96.53
3592	96.51
3591	96.49
3590	96.47
3589	96.44
3588	96.42
3587	96.41
3586	96.4
3585	96.39
3584	96.38
3583	96.39
3582	96.39
3581	96.4
3580	96.4
3579	96.39
3578	96.39
3577	96.39
3576	96.38
3575	96.38
3574	96.38
3573	96.38
3572	96.38
3571	96.37
3570	96.35
3569	96.33
3568	96.3
3567	96.28
3566	96.27
3565	96.26
3564	96.26
3563	96.27
3562	96.28
3561	96.29
3560	96.3
3559	96.3
3558	96.3
3557	96.29
3556	96.28
3555	96.28
3554	96.27
3553	96.27
3552	96.26
3551	96.25
3550	96.24
3549	96.23
3548	96.21
3547	96.19
3546	96.18
3545	96.18
3544	96.19
3543	96.19
3542	96.2
3541	96.21
3540	96.21
3539	96.21
3538	96.21
3537	96.2
3536	96.2
3535	96.2
3534	96.19
3533	96.19
3532	96.18
3531	96.17
3530	96.16
3529	96.15
3528	96.15
3527	96.14
3526	96.13
3525	96.12
3524	96.12
3523	96.12
3522	96.13
3521	96.13
3520	96.13
3519	96.13
3518	96.13
3517	96.13
3516	96.13
3515	96.13
3514	96.13
3513	96.12
3512	96.12
3511	96.11
3510	96.1
3509	96.1
3508	96.09
3507	96.09
3506	96.09
3505	96.08
3504	96.07
3503	96.07
3502	96.06
3501	96.06
3500	96.05
3499	96.06
3498	96.06
3497	96.06
3496	96.06
3495	96.06
3494	96.06
3493	96.06
3492	96.05
3491	96.05
3490	96.05
3489	96.04
3488	96.04
3487	96.04
3486	96.03
3485	96.03
3484	96.02
3483	96.02
3482	96.02
3481	96.01
3480	96.01
3479	96.01
3478	96.01
3477	96.01
3476	96.01
3475	96.01
3474	96
3473	96
3472	96
3471	95.99
3470	95.99
3469	95.99
3468	95.99
3467	95.98
3466	95.98
3465	95.98
3464	95.98
3463	95.98
3462	95.98
3461	95.98
3460	95.97
3459	95.97
3458	95.96
3457	95.96
3456	95.96
3455	95.96
3454	95.96
3453	95.95
3452	95.95
3451	95.95
3450	95.94
3449	95.94
3448	95.93
3447	95.93
3446	95.93
3445	95.93
3444	95.93
3443	95.93
3442	95.93
3441	95.93
3440	95.92
3439	95.92
3438	95.92
3437	95.92
3436	95.92
3435	95.92
3434	95.92
3433	95.92
3432	95.92
3431	95.92
3430	95.91
3429	95.91
3428	95.91
3427	95.91
3426	95.91
3425	95.9
3424	95.9
3423	95.89
3422	95.89
3421	95.89
3420	95.89
3419	95.89
3418	95.89
3417	95.9
3416	95.9
3415	95.9
3414	95.9
3413	95.9
3412	95.9
3411	95.9
3410	95.89
3409	95.89
3408	95.89
3407	95.89
3406	95.9
3405	95.9
3404	95.9
3403	95.9
3402	95.9
3401	95.9
3400	95.9
3399	95.9
3398	95.9
3397	95.9
3396	95.9
3395	95.9
3394	95.9
3393	95.9
3392	95.9
3391	95.91
3390	95.91
3389	95.91
3388	95.91
3387	95.91
3386	95.91
3385	95.91
3384	95.91
3383	95.91
3382	95.92
3381	95.92
3380	95.92
3379	95.93
3378	95.93
3377	95.94
3376	95.95
3375	95.95
3374	95.95
3373	95.96
3372	95.96
3371	95.97
3370	95.97
3369	95.97
3368	95.97
3367	95.97
3366	95.97
3365	95.97
3364	95.97
3363	95.97
3362	95.97
3361	95.98
3360	95.98
3359	95.98
3358	95.98
3357	95.99
3356	95.99
3355	96
3354	96
3353	96.01
3352	96.02
3351	96.02
3350	96.02
3349	96.02
3348	96.02
3347	96.02
3346	96.02
3345	96.03
3344	96.03
3343	96.04
3342	96.04
3341	96.04
3340	96.04
3339	96.05
3338	96.05
3337	96.05
3336	96.06
3335	96.06
3334	96.07
3333	96.07
3332	96.08
3331	96.08
3330	96.08
3329	96.09
3328	96.1
3327	96.1
3326	96.11
3325	96.11
3324	96.11
3323	96.11
3322	96.12
3321	96.12
3320	96.13
3319	96.13
3318	96.14
3317	96.14
3316	96.14
3315	96.14
3314	96.14
3313	96.15
3312	96.15
3311	96.16
3310	96.16
3309	96.17
3308	96.17
3307	96.17
3306	96.17
3305	96.18
3304	96.18
3303	96.19
3302	96.19
3301	96.19
3300	96.2
3299	96.2
3298	96.21
3297	96.21
3296	96.22
3295	96.22
3294	96.22
3293	96.22
3292	96.23
3291	96.23
3290	96.23
3289	96.23
3288	96.23
3287	96.24
3286	96.24
3285	96.24
3284	96.24
3283	96.25
3282	96.25
3281	96.25
3280	96.26
3279	96.26
3278	96.26
3277	96.27
3276	96.27
3275	96.28
3274	96.29
3273	96.29
3272	96.29
3271	96.28
3270	96.28
3269	96.29
3268	96.29
3267	96.29
3266	96.3
3265	96.3
3264	96.3
3263	96.3
3262	96.3
3261	96.3
3260	96.3
3259	96.31
3258	96.31
3257	96.31
3256	96.31
3255	96.32
3254	96.32
3253	96.32
3252	96.32
3251	96.33
3250	96.33
3249	96.34
3248	96.34
3247	96.35
3246	96.35
3245	96.35
3244	96.35
3243	96.35
3242	96.36
3241	96.36
3240	96.36
3239	96.36
3238	96.37
3237	96.37
3236	96.37
3235	96.38
3234	96.38
3233	96.38
3232	96.38
3231	96.38
3230	96.39
3229	96.39
3228	96.39
3227	96.39
3226	96.39
3225	96.39
3224	96.4
3223	96.4
3222	96.41
3221	96.41
3220	96.41
3219	96.41
3218	96.42
3217	96.42
3216	96.42
3215	96.43
3214	96.43
3213	96.43
3212	96.43
3211	96.43
3210	96.44
3209	96.44
3208	96.44
3207	96.44
3206	96.44
3205	96.44
3204	96.45
3203	96.45
3202	96.45
3201	96.46
3200	96.46
3199	96.46
3198	96.46
3197	96.47
3196	96.47
3195	96.47
3194	96.48
3193	96.48
3192	96.48
3191	96.49
3190	96.49
3189	96.49
3188	96.49
3187	96.49
3186	96.49
3185	96.49
3184	96.49
3183	96.5
3182	96.5
3181	96.51
3180	96.51
3179	96.51
3178	96.51
3177	96.51
3176	96.52
3175	96.52
3174	96.52
3173	96.53
3172	96.53
3171	96.52
3170	96.52
3169	96.52
3168	96.53
3167	96.53
3166	96.54
3165	96.54
3164	96.55
3163	96.55
3162	96.55
3161	96.55
3160	96.56
3159	96.56
3158	96.56
3157	96.56
3156	96.56
3155	96.56
3154	96.57
3153	96.57
3152	96.57
3151	96.58
3150	96.58
3149	96.58
3148	96.58
3147	96.58
3146	96.58
3145	96.59
3144	96.59
3143	96.6
3142	96.6
3141	96.61
3140	96.61
3139	96.61
3138	96.61
3137	96.6
3136	96.6
3135	96.6
3134	96.61
3133	96.62
3132	96.63
3131	96.63
3130	96.62
3129	96.62
3128	96.61
3127	96.61
3126	96.62
3125	96.63
3124	96.65
3123	96.66
3122	96.66
3121	96.65
3120	96.64
3119	96.64
3118	96.64
3117	96.65
3116	96.67
3115	96.69
3114	96.69
3113	96.69
3112	96.68
3111	96.66
3110	96.65
3109	96.65
3108	96.66
3107	96.67
3106	96.69
3105	96.71
3104	96.71
3103	96.7
3102	96.68
3101	96.67
3100	96.67
3099	96.68
3098	96.7
3097	96.72
3096	96.74
3095	96.74
3094	96.73
3093	96.71
3092	96.69
3091	96.69
3090	96.7
3089	96.72
3088	96.76
3087	96.78
3086	96.79
3085	96.77
3084	96.74
3083	96.72
3082	96.71
3081	96.71
3080	96.72
3079	96.74
3078	96.76
3077	96.76
3076	96.76
3075	96.74
3074	96.72
3073	96.71
3072	96.71
3071	96.73
3070	96.75
3069	96.78
3068	96.79
3067	96.79
3066	96.77
3065	96.75
3064	96.73
3063	96.72
3062	96.73
3061	96.74
3060	96.77
3059	96.79
3058	96.79
3057	96.79
3056	96.77
3055	96.75
3054	96.74
3053	96.74
3052	96.74
3051	96.75
3050	96.75
3049	96.76
3048	96.76
3047	96.76
3046	96.75
3045	96.74
3044	96.74
3043	96.74
3042	96.74
3041	96.75
3040	96.75
3039	96.75
3038	96.75
3037	96.75
3036	96.74
3035	96.74
3034	96.74
3033	96.73
3032	96.73
3031	96.73
3030	96.73
3029	96.73
3028	96.72
3027	96.72
3026	96.71
3025	96.71
3024	96.71
3023	96.71
3022	96.73
3021	96.79
3020	96.88
3019	96.97
3018	97.04
3017	97.05
3016	97
3015	96.92
3014	96.84
3013	96.78
3012	96.73
3011	96.7
3010	96.67
3009	96.66
3008	96.64
3007	96.63
3006	96.62
3005	96.61
3004	96.6
3003	96.59
3002	96.59
3001	96.58
3000	96.58
2999	96.58
2998	96.57
2997	96.56
2996	96.56
2995	96.55
2994	96.55
2993	96.55
2992	96.54
2991	96.54
2990	96.53
2989	96.53
2988	96.52
2987	96.51
2986	96.51
2985	96.52
2984	96.53
2983	96.54
2982	96.55
2981	96.56
2980	96.58
2979	96.58
2978	96.57
2977	96.55
2976	96.54
2975	96.53
2974	96.53
2973	96.53
2972	96.54
2971	96.56
2970	96.57
2969	96.59
2968	96.59
2967	96.59
2966	96.59
2965	96.6
2964	96.6
2963	96.6
2962	96.61
2961	96.63
2960	96.65
2959	96.67
2958	96.67
2957	96.65
2956	96.64
2955	96.63
2954	96.63
2953	96.63
2952	96.64
2951	96.66
2950	96.67
2949	96.69
2948	96.69
2947	96.69
2946	96.67
2945	96.66
2944	96.66
2943	96.66
2942	96.67
2941	96.68
2940	96.7
2939	96.71
2938	96.71
2937	96.71
2936	96.7
2935	96.69
2934	96.69
2933	96.69
2932	96.69
2931	96.7
2930	96.71
2929	96.72
2928	96.73
2927	96.73
2926	96.72
2925	96.72
2924	96.72
2923	96.72
2922	96.73
2921	96.74
2920	96.75
2919	96.77
2918	96.79
2917	96.79
2916	96.78
2915	96.76
2914	96.74
2913	96.72
2912	96.71
2911	96.7
2910	96.69
2909	96.69
2908	96.69
2907	96.69
2906	96.68
2905	96.67
2904	96.66
2903	96.65
2902	96.64
2901	96.64
2900	96.65
2899	96.67
2898	96.68
2897	96.69
2896	96.7
2895	96.69
2894	96.69
2893	96.69
2892	96.69
2891	96.69
2890	96.69
2889	96.7
2888	96.7
2887	96.7
2886	96.7
2885	96.7
2884	96.71
2883	96.71
2882	96.72
2881	96.72
2880	96.73
2879	96.73
2878	96.74
2877	96.75
2876	96.75
2875	96.76
2874	96.76
2873	96.76
2872	96.76
2871	96.76
2870	96.76
2869	96.77
2868	96.77
2867	96.78
2866	96.78
2865	96.79
2864	96.8
2863	96.81
2862	96.82
2861	96.82
2860	96.83
2859	96.84
2858	96.85
2857	96.85
2856	96.86
2855	96.87
2854	96.88
2853	96.89
2852	96.9
2851	96.91
2850	96.92
2849	96.92
2848	96.92
2847	96.91
2846	96.91
2845	96.9
2844	96.9
2843	96.9
2842	96.89
2841	96.89
2840	96.89
2839	96.9
2838	96.9
2837	96.9
2836	96.9
2835	96.9
2834	96.9
2833	96.9
2832	96.9
2831	96.91
2830	96.91
2829	96.91
2828	96.91
2827	96.91
2826	96.92
2825	96.92
2824	96.92
2823	96.92
2822	96.92
2821	96.92
2820	96.92
2819	96.92
2818	96.92
2817	96.92
2816	96.92
2815	96.92
2814	96.93
2813	96.93
2812	96.94
2811	96.94
2810	96.94
2809	96.94
2808	96.94
2807	96.94
2806	96.94
2805	96.94
2804	96.94
2803	96.94
2802	96.95
2801	96.95
2800	96.95
2799	96.95
2798	96.95
2797	96.95
2796	96.95
2795	96.95
2794	96.95
2793	96.96
2792	96.96
2791	96.96
2790	96.96
2789	96.96
2788	96.96
2787	96.96
2786	96.96
2785	96.96
2784	96.96
2783	96.96
2782	96.96
2781	96.96
2780	96.96
2779	96.97
2778	96.97
2777	96.97
2776	96.97
2775	96.97
2774	96.98
2773	96.98
2772	96.98
2771	96.98
2770	96.98
2769	96.98
2768	96.98
2767	96.98
2766	96.98
2765	96.98
2764	96.98
2763	96.98
2762	96.98
2761	96.98
2760	96.98
2759	96.98
2758	96.98
2757	96.98
2756	96.99
2755	96.99
2754	96.99
2753	97
2752	97
2751	97
2750	96.99
2749	96.99
2748	96.99
2747	96.99
2746	96.99
2745	97
2744	97
2743	97
2742	97
2741	97
2740	97
2739	97
2738	97
2737	97
2736	97
2735	97
2734	97
2733	97
2732	97
2731	97.01
2730	97.01
2729	97.01
2728	97.01
2727	97.02
2726	97.02
2725	97.02
2724	97.02
2723	97.02
2722	97.02
2721	97.01
2720	97.01
2719	97.01
2718	97.01
2717	97.02
2716	97.02
2715	97.02
2714	97.03
2713	97.03
2712	97.03
2711	97.03
2710	97.03
2709	97.03
2708	97.03
2707	97.03
2706	97.03
2705	97.03
2704	97.03
2703	97.03
2702	97.03
2701	97.03
2700	97.03
2699	97.03
2698	97.03
2697	97.03
2696	97.03
2695	97.04
2694	97.04
2693	97.04
2692	97.04
2691	97.04
2690	97.04
2689	97.04
2688	97.04
2687	97.04
2686	97.04
2685	97.04
2684	97.04
2683	97.05
2682	97.05
2681	97.05
2680	97.05
2679	97.05
2678	97.05
2677	97.05
2676	97.05
2675	97.05
2674	97.05
2673	97.05
2672	97.05
2671	97.06
2670	97.06
2669	97.06
2668	97.06
2667	97.06
2666	97.06
2665	97.06
2664	97.07
2663	97.07
2662	97.08
2661	97.08
2660	97.08
2659	97.09
2658	97.09
2657	97.1
2656	97.1
2655	97.11
2654	97.11
2653	97.11
2652	97.11
2651	97.11
2650	97.11
2649	97.11
2648	97.11
2647	97.11
2646	97.11
2645	97.11
2644	97.11
2643	97.11
2642	97.12
2641	97.12
2640	97.12
2639	97.12
2638	97.11
2637	97.11
2636	97.11
2635	97.1
2634	97.1
2633	97.1
2632	97.11
2631	97.11
2630	97.11
2629	97.11
2628	97.11
2627	97.1
2626	97.1
2625	97.11
2624	97.11
2623	97.11
2622	97.11
2621	97.1
2620	97.1
2619	97.09
2618	97.09
2617	97.09
2616	97.09
2615	97.09
2614	97.09
2613	97.09
2612	97.09
2611	97.09
2610	97.09
2609	97.08
2608	97.08
2607	97.09
2606	97.09
2605	97.09
2604	97.09
2603	97.09
2602	97.09
2601	97.08
2600	97.08
2599	97.08
2598	97.08
2597	97.08
2596	97.08
2595	97.08
2594	97.08
2593	97.08
2592	97.08
2591	97.08
2590	97.08
2589	97.08
2588	97.08
2587	97.08
2586	97.07
2585	97.07
2584	97.06
2583	97.07
2582	97.07
2581	97.07
2580	97.08
2579	97.08
2578	97.07
2577	97.07
2576	97.07
2575	97.07
2574	97.07
2573	97.07
2572	97.07
2571	97.07
2570	97.06
2569	97.06
2568	97.06
2567	97.06
2566	97.06
2565	97.06
2564	97.07
2563	97.07
2562	97.07
2561	97.08
2560	97.08
2559	97.08
2558	97.08
2557	97.08
2556	97.07
2555	97.08
2554	97.08
2553	97.08
2552	97.08
2551	97.08
2550	97.08
2549	97.08
2548	97.08
2547	97.08
2546	97.08
2545	97.08
2544	97.08
2543	97.08
2542	97.08
2541	97.08
2540	97.08
2539	97.08
2538	97.08
2537	97.07
2536	97.07
2535	97.06
2534	97.05
2533	97.05
2532	97.05
2531	97.06
2530	97.07
2529	97.08
2528	97.08
2527	97.08
2526	97.08
2525	97.08
2524	97.08
2523	97.08
2522	97.08
2521	97.07
2520	97.07
2519	97.07
2518	97.07
2517	97.07
2516	97.06
2515	97.06
2514	97.05
2513	97.05
2512	97.06
2511	97.06
2510	97.06
2509	97.06
2508	97.07
2507	97.08
2506	97.09
2505	97.09
2504	97.09
2503	97.08
2502	97.09
2501	97.09
2500	97.1
2499	97.1
2498	97.09
2497	97.09
2496	97.09
2495	97.1
2494	97.1
2493	97.1
2492	97.1
2491	97.09
2490	97.1
2489	97.1
2488	97.1
2487	97.11
2486	97.11
2485	97.12
2484	97.12
2483	97.12
2482	97.12
2481	97.11
2480	97.1
2479	97.1
2478	97.11
2477	97.11
2476	97.11
2475	97.11
2474	97.12
2473	97.12
2472	97.13
2471	97.14
2470	97.14
2469	97.14
2468	97.13
2467	97.13
2466	97.14
2465	97.13
2464	97.13
2463	97.12
2462	97.11
2461	97.11
2460	97.12
2459	97.13
2458	97.14
2457	97.15
2456	97.15
2455	97.15
2454	97.14
2453	97.13
2452	97.13
2451	97.13
2450	97.13
2449	97.13
2448	97.13
2447	97.14
2446	97.15
2445	97.15
2444	97.15
2443	97.14
2442	97.13
2441	97.13
2440	97.13
2439	97.14
2438	97.14
2437	97.15
2436	97.15
2435	97.15
2434	97.15
2433	97.15
2432	97.16
2431	97.16
2430	97.16
2429	97.15
2428	97.15
2427	97.14
2426	97.14
2425	97.15
2424	97.15
2423	97.15
2422	97.15
2421	97.15
2420	97.16
2419	97.16
2418	97.17
2417	97.16
2416	97.16
2415	97.15
2414	97.15
2413	97.15
2412	97.16
2411	97.16
2410	97.17
2409	97.17
2408	97.16
2407	97.16
2406	97.15
2405	97.15
2404	97.16
2403	97.16
2402	97.16
2401	97.16
2400	97.16
2399	97.17
2398	97.17
2397	97.18
2396	97.18
2395	97.18
2394	97.17
2393	97.17
2392	97.18
2391	97.19
2390	97.22
2389	97.25
2388	97.3
2387	97.37
2386	97.45
2385	97.53
2384	97.59
2383	97.6
2382	97.56
2381	97.45
2380	97.29
2379	97.11
2378	96.96
2377	96.87
2376	96.87
2375	96.97
2374	97.13
2373	97.3
2372	97.43
2371	97.51
2370	97.53
2369	97.51
2368	97.48
2367	97.49
2366	97.53
2365	97.54
2364	97.54
2363	97.55
2362	97.6
2361	97.68
2360	97.77
2359	97.87
2358	97.91
2357	97.82
2356	97.66
2355	97.51
2354	97.41
2353	97.36
2352	97.5
2351	97.9
2350	98.33
2349	98.48
2348	98.22
2347	97.78
2346	97.54
2345	97.65
2344	97.95
2343	98.13
2342	98.08
2341	97.84
2340	97.57
2339	97.4
2338	97.33
2337	97.28
2336	97.22
2335	97.17
2334	97.1
2333	97.01
2332	96.95
2331	97
2330	97.17
2329	97.42
2328	97.65
2327	97.84
2326	97.91
2325	97.86
2324	97.76
2323	97.65
2322	97.6
2321	97.58
2320	97.61
2319	97.68
2318	97.76
2317	97.79
2316	97.75
2315	97.68
2314	97.62
2313	97.62
2312	97.66
2311	97.73
2310	97.78
2309	97.8
2308	97.78
2307	97.75
2306	97.72
2305	97.71
2304	97.73
2303	97.77
2302	97.81
2301	97.83
2300	97.83
2299	97.82
2298	97.8
2297	97.79
2296	97.78
2295	97.77
2294	97.75
2293	97.72
2292	97.68
2291	97.65
2290	97.63
2289	97.59
2288	97.55
2287	97.51
2286	97.47
2285	97.43
2284	97.41
2283	97.39
2282	97.39
2281	97.38
2280	97.36
2279	97.35
2278	97.35
2277	97.36
2276	97.37
2275	97.38
2274	97.39
2273	97.39
2272	97.38
2271	97.37
2270	97.36
2269	97.35
2268	97.36
2267	97.38
2266	97.4
2265	97.4
2264	97.39
2263	97.37
2262	97.36
2261	97.37
2260	97.37
2259	97.37
2258	97.35
2257	97.32
2256	97.29
2255	97.28
2254	97.28
2253	97.29
2252	97.29
2251	97.3
2250	97.31
2249	97.29
2248	97.26
2247	97.23
2246	97.21
2245	97.2
2244	97.2
2243	97.2
2242	97.22
2241	97.24
2240	97.25
2239	97.25
2238	97.24
2237	97.23
2236	97.23
2235	97.24
2234	97.27
2233	97.29
2232	97.27
2231	97.23
2230	97.18
2229	97.15
2228	97.15
2227	97.15
2226	97.14
2225	97.12
2224	97.13
2223	97.16
2222	97.18
2221	97.16
2220	97.13
2219	97.13
2218	97.17
2217	97.2
2216	97.21
2215	97.21
2214	97.22
2213	97.23
2212	97.24
2211	97.24
2210	97.23
2209	97.2
2208	97.15
2207	97.12
2206	97.13
2205	97.17
2204	97.22
2203	97.27
2202	97.3
2201	97.29
2200	97.27
2199	97.25
2198	97.26
2197	97.28
2196	97.3
2195	97.32
2194	97.34
2193	97.33
2192	97.29
2191	97.28
2190	97.33
2189	97.42
2188	97.5
2187	97.51
2186	97.42
2185	97.25
2184	97.08
2183	96.99
2182	96.97
2181	96.98
2180	96.99
2179	97.05
2178	97.17
2177	97.28
2176	97.36
2175	97.41
2174	97.43
2173	97.39
2172	97.32
2171	97.28
2170	97.29
2169	97.33
2168	97.36
2167	97.38
2166	97.39
2165	97.35
2164	97.32
2163	97.34
2162	97.41
2161	97.44
2160	97.38
2159	97.28
2158	97.21
2157	97.16
2156	97.11
2155	97.05
2154	97.01
2153	96.99
2152	97.02
2151	97.09
2150	97.16
2149	97.17
2148	97.14
2147	97.1
2146	97.1
2145	97.11
2144	97.11
2143	97.09
2142	97.08
2141	97.08
2140	97.1
2139	97.12
2138	97.15
2137	97.16
2136	97.17
2135	97.18
2134	97.17
2133	97.14
2132	97.1
2131	97.1
2130	97.14
2129	97.18
2128	97.21
2127	97.22
2126	97.21
2125	97.18
2124	97.15
2123	97.14
2122	97.16
2121	97.19
2120	97.22
2119	97.24
2118	97.26
2117	97.27
2116	97.27
2115	97.26
2114	97.25
2113	97.23
2112	97.21
2111	97.2
2110	97.2
2109	97.2
2108	97.21
2107	97.22
2106	97.25
2105	97.28
2104	97.29
2103	97.28
2102	97.26
2101	97.23
2100	97.19
2099	97.16
2098	97.16
2097	97.17
2096	97.19
2095	97.22
2094	97.25
2093	97.27
2092	97.27
2091	97.26
2090	97.24
2089	97.21
2088	97.19
2087	97.19
2086	97.22
2085	97.24
2084	97.24
2083	97.23
2082	97.23
2081	97.23
2080	97.23
2079	97.23
2078	97.25
2077	97.27
2076	97.29
2075	97.33
2074	97.37
2073	97.39
2072	97.39
2071	97.39
2070	97.38
2069	97.36
2068	97.33
2067	97.3
2066	97.27
2065	97.23
2064	97.2
2063	97.2
2062	97.21
2061	97.18
2060	97.13
2059	97.09
2058	97.1
2057	97.14
2056	97.2
2055	97.24
2054	97.26
2053	97.24
2052	97.22
2051	97.23
2050	97.29
2049	97.34
2048	97.39
2047	97.46
2046	97.54
2045	97.58
2044	97.54
2043	97.48
2042	97.43
2041	97.42
2040	97.44
2039	97.48
2038	97.5
2037	97.46
2036	97.36
2035	97.27
2034	97.22
2033	97.22
2032	97.27
2031	97.35
2030	97.42
2029	97.44
2028	97.46
2027	97.53
2026	97.62
2025	97.66
2024	97.65
2023	97.64
2022	97.66
2021	97.65
2020	97.62
2019	97.62
2018	97.64
2017	97.58
2016	97.41
2015	97.22
2014	97.1
2013	97.06
2012	97.09
2011	97.18
2010	97.3
2009	97.37
2008	97.41
2007	97.43
2006	97.47
2005	97.46
2004	97.43
2003	97.41
2002	97.44
[truncated: 1,452 more rows]

## Sheet: K3.00FGT
cm-1	%T
4000	96.87
3999	96.87
3998	96.87
3997	96.87
3996	96.87
3995	96.87
3994	96.87
3993	96.87
3992	96.86
3991	96.86
3990	96.86
3989	96.86
3988	96.87
3987	96.87
3986	96.87
3985	96.88
3984	96.88
3983	96.88
3982	96.88
3981	96.88
3980	96.88
3979	96.89
3978	96.89
3977	96.88
3976	96.88
3975	96.88
3974	96.88
3973	96.88
3972	96.88
3971	96.88
3970	96.88
3969	96.88
3968	96.88
3967	96.89
3966	96.89
3965	96.89
3964	96.88
3963	96.88
3962	96.87
3961	96.87
3960	96.88
3959	96.88
3958	96.88
3957	96.88
3956	96.88
3955	96.89
3954	96.9
3953	96.91
3952	96.91
3951	96.9
3950	96.88
3949	96.86
3948	96.85
3947	96.86
3946	96.87
3945	96.87
3944	96.87
3943	96.86
3942	96.86
3941	96.87
3940	96.88
3939	96.89
3938	96.9
3937	96.91
3936	96.92
3935	96.92
3934	96.9
3933	96.87
3932	96.85
3931	96.85
3930	96.87
3929	96.88
3928	96.9
3927	96.9
3926	96.9
3925	96.88
3924	96.88
3923	96.88
3922	96.89
3921	96.9
3920	96.89
3919	96.88
3918	96.87
3917	96.86
3916	96.86
3915	96.87
3914	96.89
3913	96.9
3912	96.91
3911	96.93
3910	96.94
3909	96.94
3908	96.95
3907	96.94
3906	96.93
3905	96.9
3904	96.87
3903	96.85
3902	96.83
3901	96.82
3900	96.82
3899	96.83
3898	96.85
3897	96.87
3896	96.88
3895	96.89
3894	96.9
3893	96.9
3892	96.9
3891	96.9
3890	96.9
3889	96.9
3888	96.9
3887	96.89
3886	96.88
3885	96.87
3884	96.88
3883	96.88
3882	96.87
3881	96.86
3880	96.86
3879	96.88
3878	96.9
3877	96.9
3876	96.9
3875	96.89
3874	96.89
3873	96.89
3872	96.89
3871	96.87
3870	96.86
3869	96.86
3868	96.87
3867	96.89
3866	96.88
3865	96.88
3864	96.89
3863	96.91
3862	96.92
3861	96.92
3860	96.91
3859	96.91
3858	96.91
3857	96.92
3856	96.91
3855	96.9
3854	96.9
3853	96.91
3852	96.91
3851	96.91
3850	96.91
3849	96.92
3848	96.92
3847	96.93
3846	96.93
3845	96.93
3844	96.92
3843	96.91
3842	96.91
3841	96.91
3840	96.91
3839	96.91
3838	96.92
3837	96.92
3836	96.91
3835	96.91
3834	96.91
3833	96.93
3832	96.94
3831	96.96
3830	96.96
3829	96.96
3828	96.96
3827	96.95
3826	96.94
3825	96.92
3824	96.91
3823	96.91
3822	96.92
3821	96.94
3820	96.95
3819	96.96
3818	96.97
3817	96.97
3816	96.98
3815	96.99
3814	96.99
3813	96.98
3812	96.96
3811	96.95
3810	96.95
3809	96.97
3808	96.99
3807	96.99
3806	96.99
3805	96.98
3804	96.97
3803	96.98
3802	96.99
3801	96.99
3800	96.99
3799	96.97
3798	96.96
3797	96.96
3796	96.98
3795	97
3794	97.01
3793	97.01
3792	97
3791	97
3790	97.01
3789	97.01
3788	97.01
3787	97
3786	97
3785	97
3784	96.99
3783	96.99
3782	96.98
3781	96.98
3780	96.99
3779	97.01
3778	97.02
3777	97.02
3776	97.01
3775	97
3774	96.99
3773	96.99
3772	96.99
3771	96.99
3770	96.99
3769	96.99
3768	96.99
3767	96.99
3766	96.98
3765	96.98
3764	96.98
3763	96.98
3762	96.98
3761	96.98
3760	96.98
3759	96.99
3758	96.99
3757	96.98
3756	96.98
3755	96.97
3754	96.96
3753	96.95
3752	96.96
3751	96.99
3750	97
3749	96.99
3748	96.99
3747	97
3746	97.02
3745	97.03
3744	97.05
3743	97.06
3742	97.06
3741	97.06
3740	97.07
3739	97.11
3738	97.14
3737	97.13
3736	97.06
3735	97
3734	96.97
3733	96.99
3732	97.04
3731	97.09
3730	97.14
3729	97.17
3728	97.18
3727	97.17
3726	97.14
3725	97.12
3724	97.11
3723	97.09
3722	97.09
3721	97.09
3720	97.08
3719	97.08
3718	97.07
3717	97.07
3716	97.06
3715	97.05
3714	97.04
3713	97.06
3712	97.11
3711	97.16
3710	97.17
3709	97.16
3708	97.13
3707	97.11
3706	97.08
3705	97.07
3704	97.06
3703	97.05
3702	97.04
3701	97.03
3700	97.04
3699	97.05
3698	97.06
3697	97.06
3696	97.06
3695	97.06
3694	97.06
3693	97.04
3692	97.03
3691	97
3690	96.98
3689	96.96
3688	96.96
3687	96.97
3686	96.98
3685	96.99
3684	96.99
3683	97
3682	97.01
3681	97.01
3680	96.99
3679	96.97
3678	96.95
3677	96.94
3676	96.92
3675	96.91
3674	96.9
3673	96.9
3672	96.89
3671	96.88
3670	96.9
3669	96.91
3668	96.92
3667	96.92
3666	96.92
3665	96.92
3664	96.93
3663	96.94
3662	96.94
3661	96.94
3660	96.93
3659	96.92
3658	96.91
3657	96.91
3656	96.9
3655	96.89
3654	96.88
3653	96.86
3652	96.84
3651	96.82
3650	96.8
3649	96.79
3648	96.77
3647	96.76
3646	96.75
3645	96.76
3644	96.76
3643	96.77
3642	96.79
3641	96.82
3640	96.85
3639	96.88
3638	96.9
3637	96.93
3636	96.94
3635	96.96
3634	96.96
3633	96.96
3632	96.97
3631	96.96
3630	96.95
3629	96.95
3628	96.95
3627	96.94
3626	96.93
3625	96.91
3624	96.9
3623	96.89
3622	96.86
3621	96.82
3620	96.78
3619	96.78
3618	96.8
3617	96.82
3616	96.84
3615	96.85
3614	96.86
3613	96.87
3612	96.88
3611	96.88
3610	96.88
3609	96.88
3608	96.89
3607	96.9
3606	96.91
3605	96.91
3604	96.91
3603	96.91
3602	96.92
3601	96.93
3600	96.93
3599	96.92
3598	96.92
3597	96.91
3596	96.9
3595	96.9
3594	96.9
3593	96.91
3592	96.91
3591	96.91
3590	96.89
3589	96.85
3588	96.81
3587	96.79
3586	96.79
3585	96.81
3584	96.82
3583	96.83
3582	96.84
3581	96.84
3580	96.84
3579	96.83
3578	96.83
3577	96.83
3576	96.83
3575	96.83
3574	96.84
3573	96.84
3572	96.85
3571	96.86
3570	96.85
3569	96.8
3568	96.74
3567	96.7
3566	96.69
3565	96.71
3564	96.73
3563	96.76
3562	96.77
3561	96.77
3560	96.77
3559	96.77
3558	96.78
3557	96.79
3556	96.79
3555	96.79
3554	96.78
3553	96.77
3552	96.77
3551	96.77
3550	96.77
3549	96.76
3548	96.73
3547	96.7
3546	96.68
3545	96.67
3544	96.68
3543	96.7
3542	96.72
3541	96.73
3540	96.74
3539	96.74
3538	96.73
3537	96.72
3536	96.72
3535	96.72
3534	96.72
3533	96.72
3532	96.72
3531	96.71
3530	96.7
3529	96.7
3528	96.69
3527	96.68
3526	96.67
3525	96.66
3524	96.65
3523	96.65
3522	96.67
3521	96.68
3520	96.69
3519	96.69
3518	96.69
3517	96.69
3516	96.69
3515	96.69
3514	96.69
3513	96.69
3512	96.68
3511	96.67
3510	96.66
3509	96.65
3508	96.65
3507	96.66
3506	96.66
3505	96.66
3504	96.65
3503	96.64
3502	96.63
3501	96.63
3500	96.63
3499	96.63
3498	96.64
3497	96.64
3496	96.64
3495	96.64
3494	96.64
3493	96.64
3492	96.64
3491	96.63
3490	96.63
3489	96.62
3488	96.62
3487	96.62
3486	96.62
3485	96.62
3484	96.61
3483	96.61
3482	96.61
3481	96.6
3480	96.6
3479	96.6
3478	96.6
3477	96.6
3476	96.6
3475	96.61
3474	96.61
3473	96.6
3472	96.6
3471	96.59
3470	96.59
3469	96.6
3468	96.6
3467	96.6
3466	96.6
3465	96.59
3464	96.59
3463	96.59
3462	96.59
3461	96.59
3460	96.59
3459	96.58
3458	96.58
3457	96.57
3456	96.57
3455	96.57
3454	96.57
3453	96.57
3452	96.57
3451	96.57
3450	96.57
3449	96.56
3448	96.56
3447	96.56
3446	96.56
3445	96.55
3444	96.55
3443	96.55
3442	96.55
3441	96.55
3440	96.55
3439	96.56
3438	96.56
3437	96.56
3436	96.56
3435	96.55
3434	96.55
3433	96.55
3432	96.55
3431	96.55
3430	96.55
3429	96.55
3428	96.55
3427	96.55
3426	96.55
3425	96.54
3424	96.54
3423	96.54
3422	96.53
3421	96.53
3420	96.53
3419	96.54
3418	96.54
3417	96.55
3416	96.55
3415	96.55
3414	96.55
3413	96.55
3412	96.55
3411	96.55
3410	96.55
3409	96.55
3408	96.55
3407	96.55
3406	96.55
3405	96.55
3404	96.55
3403	96.55
3402	96.55
3401	96.55
3400	96.56
3399	96.56
3398	96.56
3397	96.56
3396	96.56
3395	96.56
3394	96.56
3393	96.57
3392	96.57
3391	96.57
3390	96.58
3389	96.58
3388	96.58
3387	96.58
3386	96.58
3385	96.58
3384	96.58
3383	96.58
3382	96.58
3381	96.59
3380	96.59
3379	96.59
3378	96.6
3377	96.6
3376	96.61
3375	96.61
3374	96.61
3373	96.62
3372	96.62
3371	96.63
3370	96.63
3369	96.63
3368	96.62
3367	96.62
3366	96.62
3365	96.62
3364	96.63
3363	96.63
3362	96.63
3361	96.64
3360	96.65
3359	96.65
3358	96.66
3357	96.66
3356	96.66
3355	96.65
3354	96.66
3353	96.66
3352	96.67
3351	96.67
3350	96.67
3349	96.68
3348	96.68
3347	96.68
3346	96.69
3345	96.69
3344	96.69
3343	96.7
3342	96.7
3341	96.7
3340	96.7
3339	96.71
3338	96.71
3337	96.71
3336	96.72
3335	96.72
3334	96.72
3333	96.72
3332	96.72
3331	96.73
3330	96.73
3329	96.73
3328	96.74
3327	96.74
3326	96.75
3325	96.75
3324	96.75
3323	96.76
3322	96.76
3321	96.76
3320	96.76
3319	96.77
3318	96.77
3317	96.78
3316	96.78
3315	96.78
3314	96.78
3313	96.78
3312	96.79
3311	96.79
3310	96.79
3309	96.8
3308	96.8
3307	96.8
3306	96.81
3305	96.81
3304	96.82
3303	96.82
3302	96.82
3301	96.83
3300	96.83
3299	96.83
3298	96.84
3297	96.84
3296	96.85
3295	96.85
3294	96.85
3293	96.86
3292	96.86
3291	96.86
3290	96.86
3289	96.86
3288	96.86
3287	96.87
3286	96.87
3285	96.87
3284	96.87
3283	96.88
3282	96.88
3281	96.89
3280	96.89
3279	96.89
3278	96.9
3277	96.9
3276	96.91
3275	96.92
3274	96.92
3273	96.92
3272	96.92
3271	96.93
3270	96.93
3269	96.93
3268	96.93
3267	96.93
3266	96.93
3265	96.94
3264	96.94
3263	96.94
3262	96.94
3261	96.94
3260	96.94
3259	96.95
3258	96.95
3257	96.96
3256	96.96
3255	96.96
3254	96.97
3253	96.97
3252	96.97
3251	96.97
3250	96.97
3249	96.98
3248	96.98
3247	96.99
3246	96.99
3245	96.99
3244	96.98
3243	96.98
3242	96.98
3241	96.99
3240	96.99
3239	97
3238	97
3237	97
3236	97.01
3235	97.01
3234	97.01
3233	97.02
3232	97.02
3231	97.02
3230	97.02
3229	97.02
3228	97.02
3227	97.02
3226	97.02
3225	97.02
3224	97.03
3223	97.03
3222	97.04
3221	97.04
3220	97.04
3219	97.04
3218	97.05
3217	97.05
3216	97.05
3215	97.05
3214	97.05
3213	97.05
3212	97.06
3211	97.06
3210	97.07
3209	97.07
3208	97.07
3207	97.07
3206	97.07
3205	97.07
3204	97.07
3203	97.06
3202	97.07
3201	97.07
3200	97.07
3199	97.08
3198	97.08
3197	97.08
3196	97.09
3195	97.09
3194	97.09
3193	97.1
3192	97.1
3191	97.1
3190	97.1
3189	97.1
3188	97.1
3187	97.1
3186	97.1
3185	97.11
3184	97.11
3183	97.12
3182	97.12
3181	97.12
3180	97.13
3179	97.13
3178	97.13
3177	97.13
3176	97.13
3175	97.13
3174	97.13
3173	97.14
3172	97.14
3171	97.14
3170	97.14
3169	97.14
3168	97.14
3167	97.15
3166	97.15
3165	97.16
3164	97.16
3163	97.16
3162	97.15
3161	97.16
3160	97.16
3159	97.17
3158	97.17
3157	97.17
3156	97.17
3155	97.17
3154	97.17
3153	97.18
3152	97.18
3151	97.18
3150	97.18
3149	97.18
3148	97.18
3147	97.18
3146	97.18
3145	97.18
3144	97.18
3143	97.19
3142	97.19
3141	97.2
3140	97.21
3139	97.2
3138	97.2
3137	97.2
3136	97.19
3135	97.19
3134	97.2
3133	97.21
3132	97.22
3131	97.21
3130	97.21
3129	97.2
3128	97.2
3127	97.2
3126	97.21
3125	97.23
3124	97.24
3123	97.25
3122	97.25
3121	97.24
3120	97.23
3119	97.22
3118	97.22
3117	97.23
3116	97.24
3115	97.26
3114	97.27
3113	97.27
3112	97.26
3111	97.25
3110	97.24
3109	97.24
3108	97.25
3107	97.26
3106	97.28
3105	97.29
3104	97.29
3103	97.28
3102	97.26
3101	97.25
3100	97.25
3099	97.25
3098	97.27
3097	97.29
3096	97.31
3095	97.31
3094	97.3
3093	97.28
3092	97.27
3091	97.27
3090	97.28
3089	97.3
3088	97.33
3087	97.36
3086	97.36
3085	97.34
3084	97.31
3083	97.29
3082	97.28
3081	97.28
3080	97.29
3079	97.31
3078	97.33
3077	97.33
3076	97.33
3075	97.31
3074	97.29
3073	97.28
3072	97.28
3071	97.29
3070	97.31
3069	97.34
3068	97.36
3067	97.36
3066	97.34
3065	97.32
3064	97.3
3063	97.3
3062	97.3
3061	97.31
3060	97.33
3059	97.35
3058	97.36
3057	97.35
3056	97.33
3055	97.32
3054	97.31
3053	97.3
3052	97.3
3051	97.31
3050	97.32
3049	97.33
3048	97.33
3047	97.32
3046	97.31
3045	97.31
3044	97.3
3043	97.3
3042	97.31
3041	97.31
3040	97.31
3039	97.31
3038	97.31
3037	97.3
3036	97.3
3035	97.3
3034	97.3
3033	97.3
3032	97.29
3031	97.29
3030	97.29
3029	97.29
3028	97.28
3027	97.28
3026	97.27
3025	97.27
3024	97.27
3023	97.27
3022	97.29
3021	97.34
3020	97.42
3019	97.51
3018	97.57
3017	97.58
3016	97.54
3015	97.47
3014	97.39
3013	97.33
3012	97.29
3011	97.26
3010	97.23
3009	97.21
3008	97.2
3007	97.19
3006	97.17
3005	97.16
3004	97.15
3003	97.15
3002	97.14
3001	97.14
3000	97.14
2999	97.13
2998	97.13
2997	97.12
2996	97.12
2995	97.11
2994	97.11
2993	97.11
2992	97.1
2991	97.1
2990	97.09
2989	97.09
2988	97.08
2987	97.07
2986	97.07
2985	97.07
2984	97.08
2983	97.08
2982	97.09
2981	97.11
2980	97.12
2979	97.12
2978	97.12
2977	97.1
2976	97.09
2975	97.08
2974	97.08
2973	97.08
2972	97.09
2971	97.1
2970	97.12
2969	97.13
2968	97.13
2967	97.13
2966	97.13
2965	97.13
2964	97.13
2963	97.14
2962	97.15
2961	97.16
2960	97.18
2959	97.2
2958	97.2
2957	97.18
2956	97.17
2955	97.16
2954	97.16
2953	97.17
2952	97.17
2951	97.19
2950	97.2
2949	97.22
2948	97.22
2947	97.21
2946	97.2
2945	97.19
2944	97.18
2943	97.18
2942	97.19
2941	97.2
2940	97.21
2939	97.22
2938	97.22
2937	97.22
2936	97.21
2935	97.2
2934	97.2
2933	97.19
2932	97.19
2931	97.2
2930	97.2
2929	97.21
2928	97.22
2927	97.22
2926	97.21
2925	97.21
2924	97.21
2923	97.21
2922	97.22
2921	97.24
2920	97.26
2919	97.28
2918	97.29
2917	97.3
2916	97.29
2915	97.27
2914	97.25
2913	97.24
2912	97.22
2911	97.22
2910	97.21
2909	97.21
2908	97.22
2907	97.21
2906	97.21
2905	97.2
2904	97.19
2903	97.18
2902	97.18
2901	97.18
2900	97.19
2899	97.2
2898	97.21
2897	97.22
2896	97.23
2895	97.23
2894	97.22
2893	97.22
2892	97.22
2891	97.22
2890	97.22
2889	97.23
2888	97.23
2887	97.24
2886	97.24
2885	97.24
2884	97.24
2883	97.25
2882	97.25
2881	97.26
2880	97.26
2879	97.27
2878	97.27
2877	97.28
2876	97.29
2875	97.29
2874	97.29
2873	97.29
2872	97.29
2871	97.29
2870	97.29
2869	97.29
2868	97.29
2867	97.3
2866	97.31
2865	97.31
2864	97.32
2863	97.32
2862	97.33
2861	97.34
2860	97.34
2859	97.35
2858	97.36
2857	97.36
2856	97.37
2855	97.38
2854	97.39
2853	97.4
2852	97.41
2851	97.42
2850	97.43
2849	97.44
2848	97.44
2847	97.44
2846	97.44
2845	97.43
2844	97.43
2843	97.43
2842	97.43
2841	97.43
2840	97.43
2839	97.43
2838	97.43
2837	97.43
2836	97.43
2835	97.44
2834	97.44
2833	97.44
2832	97.44
2831	97.44
2830	97.45
2829	97.45
2828	97.45
2827	97.45
2826	97.45
2825	97.45
2824	97.45
2823	97.45
2822	97.45
2821	97.46
2820	97.46
2819	97.46
2818	97.46
2817	97.46
2816	97.46
2815	97.46
2814	97.46
2813	97.47
2812	97.47
2811	97.47
2810	97.47
2809	97.47
2808	97.47
2807	97.47
2806	97.47
2805	97.47
2804	97.48
2803	97.48
2802	97.48
2801	97.48
2800	97.48
2799	97.48
2798	97.48
2797	97.48
2796	97.48
2795	97.48
2794	97.49
2793	97.49
2792	97.49
2791	97.49
2790	97.5
2789	97.5
2788	97.5
2787	97.5
2786	97.5
2785	97.5
2784	97.49
2783	97.49
2782	97.49
2781	97.5
2780	97.5
2779	97.5
2778	97.5
2777	97.5
2776	97.51
2775	97.51
2774	97.51
2773	97.51
2772	97.51
2771	97.51
2770	97.51
2769	97.51
2768	97.51
2767	97.51
2766	97.51
2765	97.51
2764	97.51
2763	97.51
2762	97.51
2761	97.51
2760	97.51
2759	97.51
2758	97.51
2757	97.51
2756	97.51
2755	97.51
2754	97.52
2753	97.52
2752	97.52
2751	97.52
2750	97.52
2749	97.52
2748	97.52
2747	97.52
2746	97.52
2745	97.52
2744	97.52
2743	97.53
2742	97.53
2741	97.53
2740	97.53
2739	97.53
2738	97.53
2737	97.53
2736	97.53
2735	97.53
2734	97.53
2733	97.53
2732	97.54
2731	97.54
2730	97.54
2729	97.54
2728	97.54
2727	97.54
2726	97.54
2725	97.54
2724	97.54
2723	97.54
2722	97.54
2721	97.54
2720	97.54
2719	97.54
2718	97.54
2717	97.54
2716	97.55
2715	97.55
2714	97.55
2713	97.56
2712	97.56
2711	97.56
2710	97.56
2709	97.55
2708	97.55
2707	97.55
2706	97.55
2705	97.55
2704	97.56
2703	97.56
2702	97.56
2701	97.56
2700	97.56
2699	97.56
2698	97.56
2697	97.56
2696	97.56
2695	97.56
2694	97.56
2693	97.57
2692	97.56
2691	97.56
2690	97.56
2689	97.56
2688	97.57
2687	97.57
2686	97.57
2685	97.57
2684	97.57
2683	97.57
2682	97.57
2681	97.57
2680	97.57
2679	97.57
2678	97.57
2677	97.57
2676	97.57
2675	97.57
2674	97.58
2673	97.58
2672	97.58
2671	97.58
2670	97.58
2669	97.58
2668	97.58
2667	97.58
2666	97.58
2665	97.59
2664	97.59
2663	97.59
2662	97.6
2661	97.6
2660	97.6
2659	97.61
2658	97.61
2657	97.61
2656	97.62
2655	97.62
2654	97.62
2653	97.62
2652	97.62
2651	97.62
2650	97.62
2649	97.62
2648	97.62
2647	97.62
2646	97.62
2645	97.62
2644	97.61
2643	97.61
2642	97.61
2641	97.61
2640	97.61
2639	97.61
2638	97.61
2637	97.61
2636	97.6
2635	97.6
2634	97.6
2633	97.6
2632	97.6
2631	97.6
2630	97.59
2629	97.59
2628	97.59
2627	97.59
2626	97.6
2625	97.6
2624	97.6
2623	97.59
2622	97.59
2621	97.58
2620	97.58
2619	97.58
2618	97.58
2617	97.58
2616	97.58
2615	97.58
2614	97.59
2613	97.59
2612	97.58
2611	97.58
2610	97.57
2609	97.57
2608	97.56
2607	97.56
2606	97.57
2605	97.57
2604	97.56
2603	97.56
2602	97.55
2601	97.55
2600	97.56
2599	97.56
2598	97.56
2597	97.56
2596	97.55
2595	97.55
2594	97.55
2593	97.55
2592	97.55
2591	97.55
2590	97.55
2589	97.56
2588	97.56
2587	97.55
2586	97.55
2585	97.54
2584	97.54
2583	97.55
2582	97.55
2581	97.55
2580	97.54
2579	97.54
2578	97.53
2577	97.53
2576	97.53
2575	97.53
2574	97.53
2573	97.53
2572	97.54
2571	97.54
2570	97.54
2569	97.53
2568	97.53
2567	97.53
2566	97.53
2565	97.53
2564	97.53
2563	97.53
2562	97.53
2561	97.52
2560	97.52
2559	97.52
2558	97.52
2557	97.52
2556	97.52
2555	97.52
2554	97.53
2553	97.54
2552	97.54
2551	97.54
2550	97.54
2549	97.54
2548	97.54
2547	97.55
2546	97.55
2545	97.55
2544	97.54
2543	97.54
2542	97.55
2541	97.55
2540	97.56
2539	97.56
2538	97.55
2537	97.54
2536	97.52
2535	97.51
2534	97.51
2533	97.51
2532	97.52
2531	97.52
2530	97.53
2529	97.53
2528	97.53
2527	97.53
2526	97.54
2525	97.54
2524	97.55
2523	97.55
2522	97.56
2521	97.56
2520	97.55
2519	97.55
2518	97.54
2517	97.53
2516	97.52
2515	97.52
2514	97.52
2513	97.53
2512	97.53
2511	97.54
2510	97.53
2509	97.53
2508	97.53
2507	97.54
2506	97.54
2505	97.54
2504	97.54
2503	97.54
2502	97.54
2501	97.55
2500	97.56
2499	97.56
2498	97.56
2497	97.56
2496	97.55
2495	97.55
2494	97.55
2493	97.55
2492	97.54
2491	97.54
2490	97.54
2489	97.54
2488	97.54
2487	97.55
2486	97.55
2485	97.56
2484	97.57
2483	97.58
2482	97.58
2481	97.58
2480	97.57
2479	97.57
2478	97.58
2477	97.58
2476	97.59
2475	97.59
2474	97.58
2473	97.58
2472	97.58
2471	97.58
2470	97.58
2469	97.57
2468	97.56
2467	97.56
2466	97.56
2465	97.57
2464	97.57
2463	97.57
2462	97.58
2461	97.58
2460	97.58
2459	97.59
2458	97.59
2457	97.59
2456	97.59
2455	97.58
2454	97.58
2453	97.58
2452	97.58
2451	97.58
2450	97.57
2449	97.57
2448	97.58
2447	97.58
2446	97.59
2445	97.59
2444	97.59
2443	97.58
2442	97.58
2441	97.58
2440	97.58
2439	97.58
2438	97.59
2437	97.6
2436	97.61
2435	97.61
2434	97.6
2433	97.6
2432	97.6
2431	97.6
2430	97.6
2429	97.59
2428	97.58
2427	97.58
2426	97.58
2425	97.59
2424	97.59
2423	97.59
2422	97.6
2421	97.6
2420	97.6
2419	97.61
2418	97.61
2417	97.6
2416	97.6
2415	97.59
2414	97.59
2413	97.6
2412	97.6
2411	97.61
2410	97.62
2409	97.62
2408	97.62
2407	97.62
2406	97.62
2405	97.62
2404	97.62
2403	97.62
2402	97.62
2401	97.62
2400	97.61
2399	97.61
2398	97.61
2397	97.61
2396	97.62
2395	97.62
2394	97.62
2393	97.63
2392	97.64
2391	97.66
2390	97.68
2389	97.72
2388	97.76
2387	97.83
2386	97.9
2385	97.97
2384	98.02
2383	98.02
2382	97.96
2381	97.83
2380	97.65
2379	97.45
2378	97.27
2377	97.16
2376	97.14
2375	97.22
2374	97.37
2373	97.53
2372	97.65
2371	97.72
2370	97.73
2369	97.71
2368	97.67
2367	97.66
2366	97.66
2365	97.66
2364	97.64
2363	97.64
2362	97.67
2361	97.74
2360	97.81
2359	97.88
2358	97.89
2357	97.78
2356	97.6
2355	97.44
2354	97.32
2353	97.26
2352	97.32
2351	97.57
2350	97.84
2349	97.93
2348	97.74
2347	97.44
2346	97.31
2345	97.46
2344	97.77
2343	98
2342	98.01
2341	97.85
2340	97.65
2339	97.53
2338	97.49
2337	97.48
2336	97.47
2335	97.45
2334	97.41
2333	97.35
2332	97.33
2331	97.4
2330	97.58
2329	97.82
2328	98.04
2327	98.21
2326	98.28
2325	98.23
2324	98.13
2323	98.03
2322	97.98
2321	97.97
2320	98.02
2319	98.09
2318	98.17
2317	98.2
2316	98.16
2315	98.1
2314	98.05
2313	98.05
2312	98.09
2311	98.16
2310	98.22
2309	98.24
2308	98.22
2307	98.19
2306	98.16
2305	98.15
2304	98.18
2303	98.22
2302	98.26
2301	98.28
2300	98.28
2299	98.26
2298	98.24
2297	98.21
2296	98.19
2295	98.18
2294	98.17
2293	98.14
2292	98.11
2291	98.07
2290	98.04
2289	98
2288	97.96
2287	97.93
2286	97.9
2285	97.87
2284	97.85
2283	97.82
2282	97.81
2281	97.79
2280	97.78
2279	97.77
2278	97.76
2277	97.77
2276	97.77
2275	97.76
2274	97.76
2273	97.75
2272	97.75
2271	97.76
2270	97.78
2269	97.79
2268	97.79
2267	97.77
2266	97.76
2265	97.74
2264	97.72
2263	97.71
2262	97.7
2261	97.7
2260	97.7
2259	97.7
2258	97.7
2257	97.69
2256	97.68
2255	97.69
2254	97.71
2253	97.72
2252	97.72
2251	97.73
2250	97.75
2249	97.76
2248	97.75
2247	97.71
2246	97.66
2245	97.61
2244	97.57
2243	97.55
2242	97.57
2241	97.6
2240	97.62
2239	97.63
2238	97.63
2237	97.63
2236	97.62
2235	97.62
2234	97.6
2233	97.57
2232	97.54
2231	97.51
2230	97.51
2229	97.52
2228	97.54
2227	97.58
2226	97.6
2225	97.59
2224	97.56
2223	97.52
2222	97.49
2221	97.45
2220	97.42
2219	97.44
2218	97.49
2217	97.56
2216	97.6
2215	97.64
2214	97.67
2213	97.68
2212	97.68
2211	97.67
2210	97.66
2209	97.63
2208	97.57
2207	97.54
2206	97.56
2205	97.58
2204	97.58
2203	97.55
2202	97.53
2201	97.52
2200	97.53
2199	97.56
2198	97.61
2197	97.65
2196	97.67
2195	97.69
2194	97.7
2193	97.72
2192	97.73
2191	97.74
2190	97.77
2189	97.8
2188	97.81
2187	97.77
2186	97.69
2185	97.58
2184	97.49
2183	97.47
2182	97.5
2181	97.52
2180	97.51
2179	97.51
2178	97.53
2177	97.58
2176	97.62
2175	97.66
2174	97.67
2173	97.63
2172	97.54
2171	97.48
2170	97.49
2169	97.56
2168	97.6
2167	97.6
2166	97.57
2165	97.55
2164	97.58
2163	97.69
2162	97.81
2161	97.85
2160	97.78
2159	97.66
2158	97.55
2157	97.49
2156	97.46
2155	97.48
2154	97.51
2153	97.55
2152	97.62
2151	97.72
2150	97.8
2149	97.8
2148	97.74
2147	97.68
2146	97.65
2145	97.62
2144	97.57
2143	97.5
2142	97.45
2141	97.42
2140	97.41
2139	97.42
2138	97.45
2137	97.5
2136	97.55
2135	97.58
2134	97.56
2133	97.52
2132	97.47
2131	97.46
2130	97.49
2129	97.54
2128	97.58
2127	97.61
2126	97.64
2125	97.64
2124	97.61
2123	97.57
2122	97.54
2121	97.53
2120	97.55
2119	97.59
2118	97.63
2117	97.65
2116	97.66
2115	97.66
2114	97.65
2113	97.63
2112	97.62
2111	97.61
2110	97.59
2109	97.57
2108	97.54
2107	97.54
2106	97.56
2105	97.58
2104	97.6
2103	97.63
2102	97.66
2101	97.68
2100	97.67
2099	97.65
2098	97.63
2097	97.62
2096	97.62
2095	97.63
2094	97.65
2093	97.67
2092	97.67
2091	97.67
2090	97.64
2089	97.6
2088	97.57
2087	97.57
2086	97.59
2085	97.61
2084	97.62
2083	97.63
2082	97.64
2081	97.66
2080	97.67
2079	97.68
2078	97.68
2077	97.67
2076	97.66
2075	97.66
2074	97.69
2073	97.71
2072	97.73
2071	97.74
2070	97.75
2069	97.74
2068	97.71
2067	97.65
2066	97.6
2065	97.57
2064	97.55
2063	97.56
2062	97.59
2061	97.59
2060	97.57
2059	97.54
2058	97.54
2057	97.58
2056	97.63
2055	97.67
2054	97.71
2053	97.73
2052	97.76
2051	97.78
2050	97.77
2049	97.73
2048	97.66
2047	97.61
2046	97.58
2045	97.57
2044	97.59
2043	97.63
2042	97.69
2041	97.72
2040	97.72
2039	97.71
2038	97.73
2037	97.73
2036	97.69
2035	97.64
2034	97.62
2033	97.66
2032	97.72
2031	97.78
2030	97.82
2029	97.83
2028	97.84
2027	97.91
2026	97.97
2025	97.94
2024	97.78
2023	97.6
2022	97.51
2021	97.53
2020	97.61
2019	97.74
2018	97.87
2017	97.96
2016	97.95
2015	97.88
2014	97.81
2013	97.79
2012	97.8
2011	97.82
2010	97.83
2009	97.81
2008	97.81
2007	97.83
2006	97.86
2005	97.83
2004	97.76
2003	97.7
2002	97.71
[truncated: 1,452 more rows]

## Sheet: K0.33CO2FGT
cm-1	%T
4000	95.01
3999	95.01
3998	95.01
3997	95.01
3996	95.01
3995	95.01
3994	95.01
3993	95.01
3992	95.01
3991	95.01
3990	95.01
3989	95.01
3988	95.01
3987	95.01
3986	95.02
3985	95.02
3984	95.02
3983	95.02
3982	95.03
3981	95.02
3980	95.02
3979	95.02
3978	95.02
3977	95.02
3976	95.02
3975	95.02
3974	95.03
3973	95.03
3972	95.03
3971	95.03
3970	95.03
3969	95.03
3968	95.03
3967	95.04
3966	95.04
3965	95.03
3964	95.03
3963	95.03
3962	95.03
3961	95.03
3960	95.03
3959	95.03
3958	95.04
3957	95.04
3956	95.04
3955	95.04
3954	95.05
3953	95.05
3952	95.04
3951	95.04
3950	95.03
3949	95.02
3948	95.02
3947	95.02
3946	95.02
3945	95.03
3944	95.03
3943	95.04
3942	95.05
3941	95.05
3940	95.05
3939	95.05
3938	95.05
3937	95.06
3936	95.06
3935	95.05
3934	95.04
3933	95.04
3932	95.03
3931	95.04
3930	95.04
3929	95.05
3928	95.05
3927	95.05
3926	95.06
3925	95.06
3924	95.06
3923	95.06
3922	95.06
3921	95.05
3920	95.05
3919	95.04
3918	95.04
3917	95.04
3916	95.05
3915	95.06
3914	95.07
3913	95.07
3912	95.09
3911	95.1
3910	95.11
3909	95.12
3908	95.11
3907	95.11
3906	95.1
3905	95.09
3904	95.07
3903	95.04
3902	95.02
3901	95.01
3900	95.01
3899	95.02
3898	95.04
3897	95.04
3896	95.05
3895	95.06
3894	95.07
3893	95.08
3892	95.1
3891	95.1
3890	95.1
3889	95.08
3888	95.05
3887	95.04
3886	95.05
3885	95.07
3884	95.07
3883	95.05
3882	95.04
3881	95.05
3880	95.08
3879	95.1
3878	95.09
3877	95.08
3876	95.07
3875	95.08
3874	95.09
3873	95.08
3872	95.06
3871	95.04
3870	95.03
3869	95.05
3868	95.05
3867	95.05
3866	95.04
3865	95.05
3864	95.08
3863	95.1
3862	95.11
3861	95.1
3860	95.1
3859	95.11
3858	95.12
3857	95.12
3856	95.1
3855	95.08
3854	95.06
3853	95.05
3852	95.05
3851	95.05
3850	95.06
3849	95.08
3848	95.11
3847	95.13
3846	95.14
3845	95.14
3844	95.14
3843	95.13
3842	95.13
3841	95.12
3840	95.11
3839	95.1
3838	95.11
3837	95.11
3836	95.11
3835	95.1
3834	95.11
3833	95.12
3832	95.14
3831	95.16
3830	95.17
3829	95.17
3828	95.17
3827	95.18
3826	95.19
3825	95.18
3824	95.15
3823	95.12
3822	95.13
3821	95.16
3820	95.17
3819	95.16
3818	95.13
3817	95.13
3816	95.15
3815	95.18
3814	95.2
3813	95.2
3812	95.19
3811	95.19
3810	95.19
3809	95.19
3808	95.2
3807	95.21
3806	95.22
3805	95.21
3804	95.18
3803	95.16
3802	95.17
3801	95.19
3800	95.19
3799	95.17
3798	95.15
3797	95.16
3796	95.19
3795	95.22
3794	95.23
3793	95.24
3792	95.24
3791	95.25
3790	95.26
3789	95.26
3788	95.26
3787	95.26
3786	95.26
3785	95.26
3784	95.26
3783	95.25
3782	95.24
3781	95.24
3780	95.24
3779	95.26
3778	95.27
3777	95.27
3776	95.27
3775	95.27
3774	95.27
3773	95.26
3772	95.25
3771	95.25
3770	95.25
3769	95.25
3768	95.25
3767	95.24
3766	95.24
3765	95.25
3764	95.26
3763	95.26
3762	95.24
3761	95.23
3760	95.24
3759	95.25
3758	95.26
3757	95.26
3756	95.25
3755	95.24
3754	95.21
3753	95.19
3752	95.19
3751	95.19
3750	95.2
3749	95.21
3748	95.2
3747	95.2
3746	95.21
3745	95.25
3744	95.3
3743	95.32
3742	95.31
3741	95.31
3740	95.32
3739	95.35
3738	95.39
3737	95.42
3736	95.4
3735	95.36
3734	95.31
3733	95.28
3732	95.3
3731	95.35
3730	95.4
3729	95.44
3728	95.46
3727	95.48
3726	95.48
3725	95.47
3724	95.45
3723	95.42
3722	95.41
3721	95.4
3720	95.38
3719	95.37
3718	95.36
3717	95.36
3716	95.36
3715	95.35
3714	95.34
3713	95.37
3712	95.42
3711	95.46
3710	95.46
3709	95.44
3708	95.41
3707	95.4
3706	95.39
3705	95.37
3704	95.36
3703	95.34
3702	95.33
3701	95.33
3700	95.32
3699	95.32
3698	95.32
3697	95.32
3696	95.33
3695	95.33
3694	95.33
3693	95.31
3692	95.28
3691	95.23
3690	95.18
3689	95.14
3688	95.14
3687	95.15
3686	95.17
3685	95.18
3684	95.19
3683	95.21
3682	95.22
3681	95.22
3680	95.21
3679	95.18
3678	95.13
3677	95.08
3676	95.06
3675	95.06
3674	95.05
3673	95.03
3672	95
3671	95
3670	95.02
3669	95.04
3668	95.05
3667	95.03
3666	95.03
3665	95.04
3664	95.05
3663	95.06
3662	95.07
3661	95.06
3660	95.04
3659	95.02
3658	95.01
3657	95
3656	94.99
3655	94.99
3654	94.97
3653	94.94
3652	94.91
3651	94.89
3650	94.88
3649	94.87
3648	94.86
3647	94.85
3646	94.86
3645	94.88
3644	94.89
3643	94.91
3642	94.93
3641	94.96
3640	94.97
3639	94.98
3638	94.99
3637	94.99
3636	95
3635	95
3634	95
3633	95
3632	94.98
3631	94.97
3630	94.96
3629	94.96
3628	94.94
3627	94.91
3626	94.87
3625	94.85
3624	94.84
3623	94.83
3622	94.79
3621	94.75
3620	94.72
3619	94.71
3618	94.71
3617	94.71
3616	94.7
3615	94.69
3614	94.69
3613	94.7
3612	94.71
3611	94.7
3610	94.7
3609	94.71
3608	94.73
3607	94.73
3606	94.72
3605	94.7
3604	94.69
3603	94.69
3602	94.69
3601	94.69
3600	94.68
3599	94.66
3598	94.63
3597	94.62
3596	94.61
3595	94.61
3594	94.6
3593	94.59
3592	94.57
3591	94.54
3590	94.51
3589	94.49
3588	94.47
3587	94.45
3586	94.43
3585	94.41
3584	94.39
3583	94.39
3582	94.39
3581	94.39
3580	94.38
3579	94.37
3578	94.35
3577	94.34
3576	94.33
3575	94.32
3574	94.31
3573	94.3
3572	94.29
3571	94.27
3570	94.24
3569	94.2
3568	94.16
3567	94.13
3566	94.11
3565	94.1
3564	94.09
3563	94.09
3562	94.1
3561	94.11
3560	94.11
3559	94.11
3558	94.09
3557	94.08
3556	94.07
3555	94.05
3554	94.04
3553	94.02
3552	94.01
3551	93.99
3550	93.97
3549	93.94
3548	93.91
3547	93.88
3546	93.87
3545	93.86
3544	93.86
3543	93.85
3542	93.85
3541	93.85
3540	93.85
3539	93.84
3538	93.83
3537	93.82
3536	93.81
3535	93.79
3534	93.77
3533	93.76
3532	93.74
3531	93.72
3530	93.71
3529	93.7
3528	93.68
3527	93.66
3526	93.64
3525	93.62
3524	93.62
3523	93.61
3522	93.62
3521	93.62
3520	93.61
3519	93.61
3518	93.6
3517	93.6
3516	93.59
3515	93.58
3514	93.57
3513	93.56
3512	93.54
3511	93.53
3510	93.51
3509	93.5
3508	93.49
3507	93.47
3506	93.45
3505	93.44
3504	93.43
3503	93.42
3502	93.41
3501	93.41
3500	93.4
3499	93.4
3498	93.4
3497	93.39
3496	93.39
3495	93.38
3494	93.37
3493	93.36
3492	93.35
3491	93.34
3490	93.33
3489	93.32
3488	93.31
3487	93.3
3486	93.29
3485	93.28
3484	93.27
3483	93.26
3482	93.26
3481	93.25
3480	93.25
3479	93.24
3478	93.23
3477	93.23
3476	93.22
3475	93.21
3474	93.2
3473	93.2
3472	93.19
3471	93.18
3470	93.18
3469	93.17
3468	93.16
3467	93.16
3466	93.15
3465	93.13
3464	93.12
3463	93.11
3462	93.1
3461	93.1
3460	93.09
3459	93.07
3458	93.06
3457	93.05
3456	93.04
3455	93.03
3454	93.02
3453	93.02
3452	93.01
3451	93
3450	92.99
3449	92.98
3448	92.96
3447	92.95
3446	92.94
3445	92.93
3444	92.93
3443	92.92
3442	92.91
3441	92.91
3440	92.9
3439	92.9
3438	92.89
3437	92.88
3436	92.88
3435	92.87
3434	92.86
3433	92.85
3432	92.84
3431	92.83
3430	92.82
3429	92.82
3428	92.81
3427	92.8
3426	92.79
3425	92.79
3424	92.78
3423	92.77
3422	92.76
3421	92.75
3420	92.75
3419	92.74
3418	92.74
3417	92.74
3416	92.74
3415	92.74
3414	92.73
3413	92.73
3412	92.73
3411	92.72
3410	92.72
3409	92.72
3408	92.71
3407	92.71
3406	92.71
3405	92.71
3404	92.71
3403	92.71
3402	92.71
3401	92.71
3400	92.71
3399	92.71
3398	92.71
3397	92.71
3396	92.71
3395	92.72
3394	92.72
3393	92.73
3392	92.73
3391	92.74
3390	92.74
3389	92.74
3388	92.75
3387	92.75
3386	92.76
3385	92.76
3384	92.77
3383	92.78
3382	92.79
3381	92.8
3380	92.81
3379	92.82
3378	92.82
3377	92.83
3376	92.84
3375	92.85
3374	92.85
3373	92.86
3372	92.88
3371	92.89
3370	92.89
3369	92.9
3368	92.91
3367	92.91
3366	92.91
3365	92.92
3364	92.93
3363	92.94
3362	92.95
3361	92.96
3360	92.97
3359	92.97
3358	92.98
3357	92.99
3356	93
3355	93.01
3354	93.02
3353	93.04
3352	93.05
3351	93.06
3350	93.07
3349	93.08
3348	93.09
3347	93.1
3346	93.11
3345	93.12
3344	93.13
3343	93.14
3342	93.15
3341	93.16
3340	93.17
3339	93.17
3338	93.18
3337	93.19
3336	93.2
3335	93.21
3334	93.22
3333	93.23
3332	93.24
3331	93.25
3330	93.26
3329	93.27
3328	93.28
3327	93.29
3326	93.31
3325	93.32
3324	93.32
3323	93.33
3322	93.34
3321	93.35
3320	93.36
3319	93.37
3318	93.38
3317	93.39
3316	93.4
3315	93.41
3314	93.42
3313	93.42
3312	93.43
3311	93.44
3310	93.46
3309	93.47
3308	93.48
3307	93.49
3306	93.5
3305	93.52
3304	93.53
3303	93.53
3302	93.54
3301	93.55
3300	93.56
3299	93.57
3298	93.58
3297	93.59
3296	93.6
3295	93.61
3294	93.62
3293	93.63
3292	93.64
3291	93.64
3290	93.65
3289	93.66
3288	93.67
3287	93.68
3286	93.69
3285	93.7
3284	93.7
3283	93.71
3282	93.72
3281	93.73
3280	93.74
3279	93.75
3278	93.76
3277	93.77
3276	93.78
3275	93.79
3274	93.8
3273	93.81
3272	93.82
3271	93.82
3270	93.82
3269	93.83
3268	93.83
3267	93.84
3266	93.85
3265	93.86
3264	93.87
3263	93.87
3262	93.88
3261	93.88
3260	93.89
3259	93.9
3258	93.9
3257	93.91
3256	93.92
3255	93.93
3254	93.93
3253	93.94
3252	93.95
3251	93.95
3250	93.96
3249	93.97
3248	93.97
3247	93.98
3246	93.99
3245	93.99
3244	94
3243	94
3242	94
3241	94.01
3240	94.02
3239	94.02
3238	94.03
3237	94.04
3236	94.05
3235	94.06
3234	94.06
3233	94.07
3232	94.08
3231	94.08
3230	94.09
3229	94.09
3228	94.1
3227	94.1
3226	94.11
3225	94.11
3224	94.12
3223	94.13
3222	94.14
3221	94.15
3220	94.15
3219	94.16
3218	94.17
3217	94.18
3216	94.19
3215	94.19
3214	94.19
3213	94.2
3212	94.2
3211	94.21
3210	94.22
3209	94.23
3208	94.23
3207	94.24
3206	94.24
3205	94.25
3204	94.25
3203	94.26
3202	94.27
3201	94.28
3200	94.28
3199	94.29
3198	94.3
3197	94.31
3196	94.31
3195	94.32
3194	94.33
3193	94.33
3192	94.34
3191	94.35
3190	94.35
3189	94.36
3188	94.36
3187	94.36
3186	94.37
3185	94.37
3184	94.38
3183	94.38
3182	94.39
3181	94.39
3180	94.4
3179	94.41
3178	94.42
3177	94.43
3176	94.44
3175	94.44
3174	94.45
3173	94.45
3172	94.46
3171	94.47
3170	94.47
3169	94.47
3168	94.48
3167	94.48
3166	94.49
3165	94.5
3164	94.5
3163	94.51
3162	94.51
3161	94.52
3160	94.53
3159	94.54
3158	94.54
3157	94.54
3156	94.55
3155	94.55
3154	94.56
3153	94.56
3152	94.57
3151	94.58
3150	94.58
3149	94.58
3148	94.58
3147	94.58
3146	94.59
3145	94.59
3144	94.61
3143	94.62
3142	94.63
3141	94.64
3140	94.64
3139	94.64
3138	94.64
3137	94.64
3136	94.64
3135	94.64
3134	94.65
3133	94.66
3132	94.68
3131	94.68
3130	94.68
3129	94.68
3128	94.68
3127	94.68
3126	94.69
3125	94.71
3124	94.73
3123	94.74
3122	94.74
3121	94.73
3120	94.72
3119	94.72
3118	94.72
3117	94.73
3116	94.75
3115	94.78
3114	94.79
3113	94.79
3112	94.78
3111	94.76
3110	94.75
3109	94.76
3108	94.77
3107	94.8
3106	94.82
3105	94.84
3104	94.83
3103	94.82
3102	94.8
3101	94.79
3100	94.79
3099	94.81
3098	94.83
3097	94.86
3096	94.89
3095	94.89
3094	94.87
3093	94.85
3092	94.84
3091	94.84
3090	94.85
3089	94.88
3088	94.92
3087	94.95
3086	94.96
3085	94.94
3084	94.91
3083	94.89
3082	94.88
3081	94.89
3080	94.9
3079	94.93
3078	94.95
3077	94.95
3076	94.95
3075	94.93
3074	94.91
3073	94.9
3072	94.9
3071	94.92
3070	94.95
3069	94.98
3068	95
3067	95
3066	94.98
3065	94.95
3064	94.93
3063	94.93
3062	94.93
3061	94.95
3060	94.98
3059	95.01
3058	95.02
3057	95.01
3056	94.99
3055	94.98
3054	94.97
3053	94.97
3052	94.97
3051	94.98
3050	94.99
3049	95
3048	95
3047	95
3046	94.99
3045	94.99
3044	94.99
3043	94.99
3042	94.99
3041	94.99
3040	95
3039	94.99
3038	94.99
3037	94.98
3036	94.98
3035	94.98
3034	94.97
3033	94.97
3032	94.97
3031	94.97
3030	94.96
3029	94.96
3028	94.95
3027	94.94
3026	94.93
3025	94.93
3024	94.93
3023	94.93
3022	94.95
3021	95.01
3020	95.11
3019	95.22
3018	95.3
3017	95.31
3016	95.25
3015	95.16
3014	95.07
3013	94.99
3012	94.93
3011	94.88
3010	94.85
3009	94.82
3008	94.8
3007	94.78
3006	94.76
3005	94.75
3004	94.73
3003	94.72
3002	94.72
3001	94.71
3000	94.7
2999	94.69
2998	94.68
2997	94.67
2996	94.66
2995	94.66
2994	94.65
2993	94.64
2992	94.63
2991	94.61
2990	94.59
2989	94.58
2988	94.57
2987	94.57
2986	94.57
2985	94.58
2984	94.59
2983	94.6
2982	94.62
2981	94.64
2980	94.65
2979	94.65
2978	94.64
2977	94.63
2976	94.61
2975	94.6
2974	94.6
2973	94.6
2972	94.61
2971	94.63
2970	94.65
2969	94.67
2968	94.68
2967	94.68
2966	94.68
2965	94.69
2964	94.7
2963	94.71
2962	94.73
2961	94.76
2960	94.79
2959	94.81
2958	94.81
2957	94.8
2956	94.79
2955	94.78
2954	94.78
2953	94.79
2952	94.8
2951	94.83
2950	94.85
2949	94.87
2948	94.88
2947	94.87
2946	94.86
2945	94.85
2944	94.84
2943	94.84
2942	94.85
2941	94.86
2940	94.88
2939	94.9
2938	94.9
2937	94.9
2936	94.89
2935	94.89
2934	94.88
2933	94.89
2932	94.89
2931	94.9
2930	94.91
2929	94.92
2928	94.93
2927	94.93
2926	94.92
2925	94.92
2924	94.92
2923	94.92
2922	94.92
2921	94.94
2920	94.96
2919	94.98
2918	95
2917	95
2916	94.99
2915	94.97
2914	94.94
2913	94.92
2912	94.9
2911	94.89
2910	94.89
2909	94.89
2908	94.89
2907	94.89
2906	94.88
2905	94.87
2904	94.85
2903	94.83
2902	94.82
2901	94.82
2900	94.84
2899	94.86
2898	94.89
2897	94.91
2896	94.92
2895	94.91
2894	94.91
2893	94.91
2892	94.91
2891	94.92
2890	94.92
2889	94.93
2888	94.94
2887	94.94
2886	94.94
2885	94.94
2884	94.95
2883	94.95
2882	94.96
2881	94.97
2880	94.98
2879	95
2878	95.01
2877	95.02
2876	95.03
2875	95.04
2874	95.04
2873	95.05
2872	95.05
2871	95.05
2870	95.06
2869	95.06
2868	95.07
2867	95.08
2866	95.09
2865	95.1
2864	95.12
2863	95.13
2862	95.15
2861	95.16
2860	95.18
2859	95.19
2858	95.2
2857	95.21
2856	95.22
2855	95.24
2854	95.25
2853	95.27
2852	95.28
2851	95.29
2850	95.31
2849	95.32
2848	95.32
2847	95.32
2846	95.31
2845	95.31
2844	95.31
2843	95.31
2842	95.31
2841	95.32
2840	95.32
2839	95.33
2838	95.33
2837	95.34
2836	95.34
2835	95.34
2834	95.34
2833	95.35
2832	95.35
2831	95.35
2830	95.35
2829	95.36
2828	95.36
2827	95.37
2826	95.37
2825	95.38
2824	95.38
2823	95.38
2822	95.38
2821	95.38
2820	95.39
2819	95.39
2818	95.39
2817	95.39
2816	95.4
2815	95.4
2814	95.4
2813	95.4
2812	95.41
2811	95.41
2810	95.41
2809	95.41
2808	95.41
2807	95.41
2806	95.41
2805	95.42
2804	95.43
2803	95.43
2802	95.43
2801	95.43
2800	95.44
2799	95.44
2798	95.44
2797	95.44
2796	95.44
2795	95.44
2794	95.44
2793	95.45
2792	95.45
2791	95.45
2790	95.45
2789	95.46
2788	95.46
2787	95.46
2786	95.46
2785	95.46
2784	95.46
2783	95.46
2782	95.46
2781	95.46
2780	95.47
2779	95.47
2778	95.47
2777	95.47
2776	95.48
2775	95.48
2774	95.48
2773	95.48
2772	95.48
2771	95.48
2770	95.48
2769	95.49
2768	95.49
2767	95.49
2766	95.48
2765	95.49
2764	95.49
2763	95.49
2762	95.5
2761	95.5
2760	95.5
2759	95.5
2758	95.5
2757	95.5
2756	95.51
2755	95.51
2754	95.51
2753	95.52
2752	95.52
2751	95.52
2750	95.52
2749	95.52
2748	95.52
2747	95.52
2746	95.52
2745	95.52
2744	95.53
2743	95.53
2742	95.53
2741	95.53
2740	95.53
2739	95.53
2738	95.53
2737	95.53
2736	95.54
2735	95.54
2734	95.54
2733	95.54
2732	95.54
2731	95.55
2730	95.55
2729	95.55
2728	95.56
2727	95.56
2726	95.56
2725	95.56
2724	95.56
2723	95.56
2722	95.56
2721	95.56
2720	95.56
2719	95.56
2718	95.56
2717	95.57
2716	95.57
2715	95.57
2714	95.57
2713	95.58
2712	95.58
2711	95.58
2710	95.58
2709	95.58
2708	95.58
2707	95.58
2706	95.59
2705	95.59
2704	95.59
2703	95.6
2702	95.6
2701	95.6
2700	95.6
2699	95.59
2698	95.59
2697	95.59
2696	95.6
2695	95.6
2694	95.6
2693	95.6
2692	95.6
2691	95.6
2690	95.6
2689	95.6
2688	95.6
2687	95.61
2686	95.61
2685	95.61
2684	95.61
2683	95.61
2682	95.61
2681	95.61
2680	95.62
2679	95.62
2678	95.62
2677	95.62
2676	95.62
2675	95.62
2674	95.62
2673	95.62
2672	95.62
2671	95.63
2670	95.63
2669	95.63
2668	95.63
2667	95.63
2666	95.63
2665	95.64
2664	95.65
2663	95.65
2662	95.66
2661	95.67
2660	95.67
2659	95.68
2658	95.69
2657	95.69
2656	95.7
2655	95.7
2654	95.71
2653	95.71
2652	95.71
2651	95.71
2650	95.72
2649	95.72
2648	95.72
2647	95.73
2646	95.73
2645	95.73
2644	95.73
2643	95.73
2642	95.73
2641	95.73
2640	95.74
2639	95.74
2638	95.74
2637	95.74
2636	95.74
2635	95.74
2634	95.74
2633	95.74
2632	95.74
2631	95.74
2630	95.74
2629	95.75
2628	95.75
2627	95.75
2626	95.75
2625	95.76
2624	95.76
2623	95.76
2622	95.75
2621	95.75
2620	95.75
2619	95.75
2618	95.75
2617	95.75
2616	95.75
2615	95.75
2614	95.75
2613	95.75
2612	95.75
2611	95.75
2610	95.75
2609	95.75
2608	95.75
2607	95.75
2606	95.75
2605	95.75
2604	95.75
2603	95.75
2602	95.74
2601	95.74
2600	95.74
2599	95.74
2598	95.74
2597	95.74
2596	95.74
2595	95.74
2594	95.74
2593	95.74
2592	95.75
2591	95.75
2590	95.75
2589	95.75
2588	95.76
2587	95.75
2586	95.75
2585	95.75
2584	95.75
2583	95.75
2582	95.75
2581	95.75
2580	95.75
2579	95.75
2578	95.75
2577	95.75
2576	95.75
2575	95.75
2574	95.75
2573	95.75
2572	95.76
2571	95.76
2570	95.76
2569	95.76
2568	95.75
2567	95.76
2566	95.76
2565	95.76
2564	95.76
2563	95.76
2562	95.76
2561	95.76
2560	95.77
2559	95.77
2558	95.76
2557	95.76
2556	95.76
2555	95.75
2554	95.75
2553	95.76
2552	95.76
2551	95.76
2550	95.76
2549	95.76
2548	95.77
2547	95.76
2546	95.76
2545	95.76
2544	95.77
2543	95.77
2542	95.77
2541	95.78
2540	95.79
2539	95.78
2538	95.77
2537	95.76
2536	95.76
2535	95.75
2534	95.75
2533	95.75
2532	95.76
2531	95.77
2530	95.77
2529	95.77
2528	95.76
2527	95.76
2526	95.76
2525	95.76
2524	95.76
2523	95.76
2522	95.76
2521	95.76
2520	95.76
2519	95.76
2518	95.76
2517	95.76
2516	95.76
2515	95.75
2514	95.74
2513	95.74
2512	95.75
2511	95.75
2510	95.75
2509	95.76
2508	95.76
2507	95.76
2506	95.77
2505	95.77
2504	95.77
2503	95.76
2502	95.76
2501	95.76
2500	95.77
2499	95.78
2498	95.77
2497	95.78
2496	95.78
2495	95.78
2494	95.79
2493	95.79
2492	95.79
2491	95.79
2490	95.78
2489	95.78
2488	95.79
2487	95.79
2486	95.79
2485	95.8
2484	95.8
2483	95.8
2482	95.8
2481	95.8
2480	95.81
2479	95.81
2478	95.81
2477	95.82
2476	95.82
2475	95.82
2474	95.81
2473	95.81
2472	95.82
2471	95.83
2470	95.84
2469	95.84
2468	95.84
2467	95.83
2466	95.83
2465	95.84
2464	95.85
2463	95.85
2462	95.85
2461	95.85
2460	95.86
2459	95.87
2458	95.87
2457	95.87
2456	95.87
2455	95.86
2454	95.86
2453	95.87
2452	95.88
2451	95.88
2450	95.88
2449	95.88
2448	95.87
2447	95.87
2446	95.87
2445	95.88
2444	95.88
2443	95.87
2442	95.87
2441	95.87
2440	95.87
2439	95.88
2438	95.88
2437	95.89
2436	95.89
2435	95.89
2434	95.89
2433	95.89
2432	95.9
2431	95.9
2430	95.89
2429	95.88
2428	95.88
2427	95.88
2426	95.88
2425	95.89
2424	95.89
2423	95.89
2422	95.88
2421	95.88
2420	95.89
2419	95.9
2418	95.9
2417	95.9
2416	95.89
2415	95.89
2414	95.88
2413	95.88
2412	95.88
2411	95.89
2410	95.89
2409	95.89
2408	95.89
2407	95.89
2406	95.89
2405	95.89
2404	95.89
2403	95.89
2402	95.88
2401	95.88
2400	95.88
2399	95.88
2398	95.88
2397	95.88
2396	95.89
2395	95.89
2394	95.88
2393	95.88
2392	95.89
2391	95.9
2390	95.92
2389	95.96
2388	96
2387	96.06
2386	96.13
2385	96.21
2384	96.26
2383	96.26
2382	96.2
2381	96.06
2380	95.87
2379	95.66
2378	95.46
2377	95.34
2376	95.32
2375	95.39
2374	95.53
2373	95.7
2372	95.83
2371	95.91
2370	95.93
2369	95.92
2368	95.9
2367	95.88
2366	95.88
2365	95.89
2364	95.89
2363	95.9
2362	95.96
2361	96.05
2360	96.15
2359	96.22
2358	96.23
2357	96.13
2356	95.95
2355	95.78
2354	95.65
2353	95.58
2352	95.65
2351	95.9
2350	96.2
2349	96.33
2348	96.21
2347	95.97
2346	95.86
2345	96.01
2344	96.27
2343	96.44
2342	96.4
2341	96.19
2340	95.94
2339	95.78
2338	95.72
2337	95.69
2336	95.66
2335	95.61
2334	95.55
2333	95.48
2332	95.45
2331	95.5
2330	95.66
2329	95.89
2328	96.12
2327	96.29
2326	96.37
2325	96.34
2324	96.25
2323	96.16
2322	96.09
2321	96.09
2320	96.13
2319	96.21
2318	96.28
2317	96.32
2316	96.29
2315	96.25
2314	96.21
2313	96.23
2312	96.29
2311	96.36
2310	96.42
2309	96.44
2308	96.43
2307	96.41
2306	96.39
2305	96.39
2304	96.42
2303	96.46
2302	96.51
2301	96.54
2300	96.56
2299	96.56
2298	96.54
2297	96.52
2296	96.51
2295	96.5
2294	96.49
2293	96.47
2292	96.44
2291	96.4
2290	96.37
2289	96.34
2288	96.31
2287	96.28
2286	96.25
2285	96.22
2284	96.21
2283	96.19
2282	96.17
2281	96.15
2280	96.15
2279	96.15
2278	96.16
2277	96.18
2276	96.2
2275	96.2
2274	96.19
2273	96.18
2272	96.17
2271	96.15
2270	96.14
2269	96.16
2268	96.18
2267	96.17
2266	96.15
2265	96.13
2264	96.13
2263	96.13
2262	96.13
2261	96.14
2260	96.17
2259	96.17
2258	96.15
2257	96.13
2256	96.11
2255	96.09
2254	96.08
2253	96.08
2252	96.11
2251	96.12
2250	96.11
2249	96.1
2248	96.06
2247	96.01
2246	95.94
2245	95.9
2244	95.88
2243	95.87
2242	95.89
2241	95.95
2240	96.02
2239	96.04
2238	96.03
2237	96.01
2236	96.02
2235	96.04
2234	96.08
2233	96.15
2232	96.18
2231	96.15
2230	96.08
2229	96.03
2228	96
2227	95.98
2226	95.96
2225	95.97
2224	96
2223	96.01
2222	96.01
2221	96.04
2220	96.07
2219	96.08
2218	96.08
2217	96.1
2216	96.11
2215	96.06
2214	96.02
2213	96.03
2212	96.08
2211	96.1
2210	96.09
2209	96.09
2208	96.07
2207	96
2206	95.95
2205	95.98
2204	96.04
2203	96.09
2202	96.12
2201	96.19
2200	96.28
2199	96.3
2198	96.28
2197	96.27
2196	96.25
2195	96.18
2194	96.11
2193	96.11
2192	96.15
2191	96.15
2190	96.14
2189	96.18
2188	96.24
2187	96.22
2186	96.13
2185	96.07
2184	96.07
2183	96.08
2182	96.07
2181	96.11
2180	96.16
2179	96.15
2178	96.14
2177	96.17
2176	96.21
2175	96.19
2174	96.15
2173	96.18
2172	96.25
2171	96.27
2170	96.26
2169	96.27
2168	96.27
2167	96.2
2166	96.12
2165	96.18
2164	96.32
2163	96.39
2162	96.42
2161	96.49
2160	96.56
2159	96.47
2158	96.3
2157	96.23
2156	96.2
2155	96.12
2154	96.04
2153	96.05
2152	96.11
2151	96.13
2150	96.15
2149	96.22
2148	96.28
2147	96.26
2146	96.2
2145	96.19
2144	96.18
2143	96.12
2142	96.04
2141	96.02
2140	96.05
2139	96.06
2138	96.03
2137	96
2136	95.97
2135	95.91
2134	95.85
2133	95.82
2132	95.82
2131	95.84
2130	95.86
2129	95.91
2128	95.95
2127	95.96
2126	95.96
2125	95.97
2124	96
2123	96
2122	95.98
2121	95.99
2120	96
2119	96.01
2118	96.01
2117	96.03
2116	96.06
2115	96.06
2114	96.04
2113	96.02
2112	96.01
2111	96.01
2110	96
2109	96
2108	96.01
2107	96.01
2106	96.02
2105	96.05
2104	96.08
2103	96.1
2102	96.09
2101	96.08
2100	96.07
2099	96.05
2098	96.02
2097	96.02
2096	96.03
2095	96.03
2094	96.04
2093	96.07
2092	96.1
2091	96.1
2090	96.08
2089	96.06
2088	96.06
2087	96.06
2086	96.06
2085	96.07
2084	96.08
2083	96.08
2082	96.06
2081	96.07
2080	96.1
2079	96.12
2078	96.11
2077	96.1
2076	96.1
2075	96.1
2074	96.11
2073	96.15
2072	96.19
2071	96.2
2070	96.2
2069	96.22
2068	96.24
2067	96.21
2066	96.15
2065	96.12
2064	96.11
2063	96.09
2062	96.06
2061	96.05
2060	96.05
2059	96.05
2058	96.06
2057	96.11
2056	96.19
2055	96.22
2054	96.22
2053	96.23
2052	96.27
2051	96.27
2050	96.25
2049	96.24
2048	96.26
2047	96.28
2046	96.3
2045	96.35
2044	96.39
2043	96.35
2042	96.3
2041	96.32
2040	96.4
2039	96.43
2038	96.42
2037	96.43
2036	96.42
2035	96.31
2034	96.14
2033	96.1
2032	96.18
2031	96.29
2030	96.41
2029	96.57
2028	96.68
2027	96.66
2026	96.57
2025	96.54
2024	96.53
2023	96.45
2022	96.36
2021	96.37
2020	96.43
2019	96.45
2018	96.46
2017	96.55
2016	96.68
2015	96.71
2014	96.67
2013	96.64
2012	96.61
2011	96.51
2010	96.4
2009	96.39
2008	96.45
2007	96.42
2006	96.28
2005	96.15
2004	96.11
2003	96.12
2002	96.18
[truncated: 1,452 more rows]

## Sheet: K3.00CO2FGT
cm-1	%T
4000	95
3999	95
3998	95
3997	95
3996	95
3995	95
3994	95
3993	95
3992	95
3991	95
3990	95
3989	95
3988	95
3987	95
3986	95.01
3985	95.01
3984	95.01
3983	95.02
3982	95.02
3981	95.02
3980	95.02
3979	95.02
3978	95.01
3977	95.01
3976	95.02
3975	95.02
3974	95.02
3973	95.02
3972	95.02
3971	95.03
3970	95.03
3969	95.03
3968	95.03
3967	95.03
3966	95.03
3965	95.03
3964	95.03
3963	95.03
3962	95.03
3961	95.03
3960	95.03
3959	95.03
3958	95.03
3957	95.03
3956	95.04
3955	95.04
3954	95.05
3953	95.05
3952	95.05
3951	95.04
3950	95.03
3949	95.02
3948	95.02
3947	95.03
3946	95.03
3945	95.03
3944	95.03
3943	95.04
3942	95.05
3941	95.05
3940	95.05
3939	95.05
3938	95.05
3937	95.06
3936	95.06
3935	95.06
3934	95.05
3933	95.04
3932	95.04
3931	95.04
3930	95.04
3929	95.05
3928	95.05
3927	95.06
3926	95.06
3925	95.06
3924	95.07
3923	95.07
3922	95.07
3921	95.06
3920	95.06
3919	95.05
3918	95.05
3917	95.05
3916	95.06
3915	95.06
3914	95.07
3913	95.08
3912	95.09
3911	95.1
3910	95.11
3909	95.12
3908	95.12
3907	95.12
3906	95.11
3905	95.1
3904	95.08
3903	95.07
3902	95.05
3901	95.04
3900	95.04
3899	95.05
3898	95.05
3897	95.06
3896	95.06
3895	95.07
3894	95.07
3893	95.09
3892	95.1
3891	95.12
3890	95.11
3889	95.1
3888	95.07
3887	95.06
3886	95.07
3885	95.08
3884	95.09
3883	95.07
3882	95.06
3881	95.07
3880	95.09
3879	95.11
3878	95.11
3877	95.09
3876	95.08
3875	95.09
3874	95.1
3873	95.1
3872	95.08
3871	95.06
3870	95.06
3869	95.08
3868	95.09
3867	95.08
3866	95.07
3865	95.08
3864	95.1
3863	95.11
3862	95.11
3861	95.1
3860	95.1
3859	95.12
3858	95.13
3857	95.14
3856	95.13
3855	95.11
3854	95.09
3853	95.08
3852	95.07
3851	95.07
3850	95.08
3849	95.1
3848	95.12
3847	95.14
3846	95.15
3845	95.16
3844	95.16
3843	95.16
3842	95.16
3841	95.15
3840	95.14
3839	95.13
3838	95.13
3837	95.14
3836	95.13
3835	95.13
3834	95.12
3833	95.13
3832	95.15
3831	95.17
3830	95.18
3829	95.18
3828	95.18
3827	95.18
3826	95.19
3825	95.19
3824	95.17
3823	95.15
3822	95.15
3821	95.17
3820	95.19
3819	95.18
3818	95.16
3817	95.14
3816	95.16
3815	95.19
3814	95.2
3813	95.2
3812	95.2
3811	95.2
3810	95.2
3809	95.2
3808	95.21
3807	95.22
3806	95.23
3805	95.22
3804	95.19
3803	95.17
3802	95.18
3801	95.2
3800	95.21
3799	95.19
3798	95.17
3797	95.17
3796	95.2
3795	95.22
3794	95.24
3793	95.23
3792	95.23
3791	95.24
3790	95.25
3789	95.26
3788	95.25
3787	95.25
3786	95.25
3785	95.25
3784	95.26
3783	95.25
3782	95.24
3781	95.23
3780	95.24
3779	95.25
3778	95.26
3777	95.26
3776	95.26
3775	95.26
3774	95.26
3773	95.26
3772	95.25
3771	95.25
3770	95.25
3769	95.25
3768	95.25
3767	95.23
3766	95.23
3765	95.24
3764	95.25
3763	95.25
3762	95.23
3761	95.23
3760	95.23
3759	95.25
3758	95.26
3757	95.26
3756	95.25
3755	95.24
3754	95.23
3753	95.22
3752	95.21
3751	95.22
3750	95.23
3749	95.23
3748	95.24
3747	95.23
3746	95.24
3745	95.27
3744	95.31
3743	95.33
3742	95.32
3741	95.31
3740	95.32
3739	95.35
3738	95.39
3737	95.41
3736	95.4
3735	95.37
3734	95.32
3733	95.29
3732	95.31
3731	95.35
3730	95.39
3729	95.43
3728	95.45
3727	95.46
3726	95.47
3725	95.46
3724	95.44
3723	95.42
3722	95.4
3721	95.39
3720	95.37
3719	95.36
3718	95.34
3717	95.34
3716	95.33
3715	95.32
3714	95.32
3713	95.34
3712	95.4
3711	95.44
3710	95.44
3709	95.42
3708	95.4
3707	95.38
3706	95.37
3705	95.36
3704	95.34
3703	95.32
3702	95.3
3701	95.3
3700	95.29
3699	95.29
3698	95.29
3697	95.29
3696	95.3
3695	95.31
3694	95.31
3693	95.3
3692	95.27
3691	95.23
3690	95.17
3689	95.13
3688	95.11
3687	95.12
3686	95.14
3685	95.15
3684	95.16
3683	95.18
3682	95.19
3681	95.2
3680	95.19
3679	95.17
3678	95.13
3677	95.09
3676	95.07
3675	95.07
3674	95.06
3673	95.03
3672	95
3671	94.99
3670	95.02
3669	95.04
3668	95.04
3667	95.02
3666	95.01
3665	95.01
3664	95.02
3663	95.03
3662	95.04
3661	95.03
3660	95.02
3659	95.01
3658	94.99
3657	94.98
3656	94.98
3655	94.97
3654	94.95
3653	94.92
3652	94.88
3651	94.85
3650	94.81
3649	94.76
3648	94.7
3647	94.64
3646	94.59
3645	94.56
3644	94.55
3643	94.56
3642	94.59
3641	94.63
3640	94.68
3639	94.73
3638	94.77
3637	94.8
3636	94.84
3635	94.86
3634	94.88
3633	94.89
3632	94.89
3631	94.88
3630	94.87
3629	94.88
3628	94.88
3627	94.84
3626	94.81
3625	94.78
3624	94.77
3623	94.76
3622	94.73
3621	94.69
3620	94.66
3619	94.65
3618	94.65
3617	94.65
3616	94.64
3615	94.63
3614	94.64
3613	94.66
3612	94.66
3611	94.66
3610	94.66
3609	94.66
3608	94.68
3607	94.69
3606	94.68
3605	94.67
3604	94.66
3603	94.65
3602	94.65
3601	94.65
3600	94.64
3599	94.62
3598	94.6
3597	94.59
3596	94.58
3595	94.58
3594	94.58
3593	94.57
3592	94.55
3591	94.53
3590	94.5
3589	94.47
3588	94.45
3587	94.44
3586	94.43
3585	94.41
3584	94.39
3583	94.39
3582	94.39
3581	94.39
3580	94.39
3579	94.38
3578	94.37
3577	94.36
3576	94.35
3575	94.35
3574	94.34
3573	94.34
3572	94.33
3571	94.32
3570	94.29
3569	94.26
3568	94.23
3567	94.21
3566	94.2
3565	94.19
3564	94.18
3563	94.18
3562	94.18
3561	94.19
3560	94.2
3559	94.2
3558	94.19
3557	94.18
3556	94.17
3555	94.16
3554	94.15
3553	94.14
3552	94.13
3551	94.12
3550	94.1
3549	94.08
3548	94.05
3547	94.03
3546	94.02
3545	94.02
3544	94.02
3543	94.02
3542	94.02
3541	94.02
3540	94.02
3539	94.01
3538	94
3537	93.99
3536	93.99
3535	93.98
3534	93.97
3533	93.96
3532	93.94
3531	93.93
3530	93.91
3529	93.9
3528	93.88
3527	93.87
3526	93.85
3525	93.84
3524	93.84
3523	93.84
3522	93.84
3521	93.84
3520	93.84
3519	93.83
3518	93.83
3517	93.83
3516	93.82
3515	93.81
3514	93.8
3513	93.79
3512	93.77
3511	93.76
3510	93.75
3509	93.74
3508	93.73
3507	93.72
3506	93.7
3505	93.69
3504	93.68
3503	93.67
3502	93.66
3501	93.66
3500	93.65
3499	93.64
3498	93.64
3497	93.63
3496	93.63
3495	93.62
3494	93.62
3493	93.61
3492	93.6
3491	93.59
3490	93.58
3489	93.57
3488	93.56
3487	93.55
3486	93.55
3485	93.54
3484	93.52
3483	93.51
3482	93.51
3481	93.5
3480	93.5
3479	93.49
3478	93.48
3477	93.47
3476	93.47
3475	93.47
3474	93.46
3473	93.46
3472	93.45
3471	93.45
3470	93.44
3469	93.43
3468	93.42
3467	93.41
3466	93.4
3465	93.4
3464	93.39
3463	93.39
3462	93.38
3461	93.38
3460	93.37
3459	93.36
3458	93.36
3457	93.35
3456	93.34
3455	93.34
3454	93.33
3453	93.32
3452	93.32
3451	93.31
3450	93.3
3449	93.29
3448	93.29
3447	93.28
3446	93.28
3445	93.27
3444	93.26
3443	93.26
3442	93.26
3441	93.26
3440	93.25
3439	93.25
3438	93.25
3437	93.25
3436	93.25
3435	93.24
3434	93.24
3433	93.23
3432	93.23
3431	93.22
3430	93.21
3429	93.21
3428	93.21
3427	93.2
3426	93.2
3425	93.19
3424	93.19
3423	93.18
3422	93.18
3421	93.18
3420	93.18
3419	93.17
3418	93.17
3417	93.17
3416	93.18
3415	93.18
3414	93.17
3413	93.17
3412	93.17
3411	93.16
3410	93.16
3409	93.16
3408	93.16
3407	93.15
3406	93.15
3405	93.15
3404	93.15
3403	93.16
3402	93.15
3401	93.15
3400	93.15
3399	93.15
3398	93.15
3397	93.14
3396	93.14
3395	93.14
3394	93.14
3393	93.15
3392	93.16
3391	93.16
3390	93.16
3389	93.16
3388	93.16
3387	93.16
3386	93.16
3385	93.16
3384	93.16
3383	93.17
3382	93.17
3381	93.18
3380	93.18
3379	93.19
3378	93.19
3377	93.2
3376	93.2
3375	93.2
3374	93.2
3373	93.21
3372	93.21
3371	93.22
3370	93.22
3369	93.23
3368	93.23
3367	93.23
3366	93.23
3365	93.24
3364	93.24
3363	93.24
3362	93.25
3361	93.25
3360	93.26
3359	93.26
3358	93.26
3357	93.27
3356	93.28
3355	93.29
3354	93.29
3353	93.3
3352	93.31
3351	93.32
3350	93.32
3349	93.33
3348	93.34
3347	93.34
3346	93.35
3345	93.35
3344	93.36
3343	93.36
3342	93.37
3341	93.37
3340	93.38
3339	93.39
3338	93.39
3337	93.4
3336	93.41
3335	93.42
3334	93.42
3333	93.43
3332	93.44
3331	93.44
3330	93.45
3329	93.46
3328	93.46
3327	93.47
3326	93.48
3325	93.49
3324	93.49
3323	93.49
3322	93.5
3321	93.51
3320	93.52
3319	93.53
3318	93.54
3317	93.55
3316	93.55
3315	93.56
3314	93.56
3313	93.57
3312	93.58
3311	93.59
3310	93.59
3309	93.6
3308	93.61
3307	93.62
3306	93.63
3305	93.65
3304	93.66
3303	93.66
3302	93.67
3301	93.68
3300	93.69
3299	93.7
3298	93.71
3297	93.72
3296	93.73
3295	93.74
3294	93.75
3293	93.76
3292	93.76
3291	93.77
3290	93.78
3289	93.79
3288	93.8
3287	93.81
3286	93.81
3285	93.82
3284	93.83
3283	93.84
3282	93.86
3281	93.87
3280	93.88
3279	93.88
3278	93.89
3277	93.9
3276	93.91
3275	93.92
3274	93.92
3273	93.94
3272	93.95
3271	93.95
3270	93.96
3269	93.97
3268	93.97
3267	93.98
3266	93.99
3265	94
3264	94.01
3263	94.02
3262	94.02
3261	94.02
3260	94.03
3259	94.03
3258	94.04
3257	94.05
3256	94.06
3255	94.06
3254	94.07
3253	94.08
3252	94.09
3251	94.09
3250	94.1
3249	94.12
3248	94.13
3247	94.14
3246	94.14
3245	94.15
3244	94.15
3243	94.16
3242	94.16
3241	94.17
3240	94.18
3239	94.19
3238	94.19
3237	94.2
3236	94.21
3235	94.22
3234	94.23
3233	94.23
3232	94.24
3231	94.24
3230	94.25
3229	94.26
3228	94.26
3227	94.27
3226	94.28
3225	94.29
3224	94.3
3223	94.31
3222	94.31
3221	94.32
3220	94.33
3219	94.34
3218	94.35
3217	94.36
3216	94.37
3215	94.37
3214	94.38
3213	94.38
3212	94.39
3211	94.4
3210	94.41
3209	94.42
3208	94.43
3207	94.43
3206	94.43
3205	94.44
3204	94.45
3203	94.46
3202	94.46
3201	94.47
3200	94.48
3199	94.49
3198	94.5
3197	94.51
3196	94.52
3195	94.53
3194	94.54
3193	94.54
3192	94.55
3191	94.55
3190	94.56
3189	94.56
3188	94.57
3187	94.58
3186	94.58
3185	94.59
3184	94.6
3183	94.6
3182	94.61
3181	94.62
3180	94.63
3179	94.64
3178	94.64
3177	94.65
3176	94.66
3175	94.67
3174	94.68
3173	94.68
3172	94.69
3171	94.69
3170	94.7
3169	94.71
3168	94.71
3167	94.72
3166	94.73
3165	94.74
3164	94.75
3163	94.75
3162	94.75
3161	94.76
3160	94.77
3159	94.78
3158	94.79
3157	94.79
3156	94.8
3155	94.8
3154	94.81
3153	94.82
3152	94.83
3151	94.84
3150	94.85
3149	94.85
3148	94.85
3147	94.85
3146	94.85
3145	94.86
3144	94.87
3143	94.88
3142	94.89
3141	94.9
3140	94.91
3139	94.91
3138	94.9
3137	94.9
3136	94.91
3135	94.91
3134	94.93
3133	94.94
3132	94.95
3131	94.95
3130	94.95
3129	94.95
3128	94.95
3127	94.95
3126	94.96
3125	94.98
3124	95
3123	95.02
3122	95.02
3121	95.02
3120	95.01
3119	95.01
3118	95.01
3117	95.02
3116	95.05
3115	95.07
3114	95.08
3113	95.09
3112	95.08
3111	95.06
3110	95.05
3109	95.05
3108	95.07
3107	95.09
3106	95.11
3105	95.13
3104	95.13
3103	95.12
3102	95.1
3101	95.09
3100	95.09
3099	95.11
3098	95.13
3097	95.16
3096	95.18
3095	95.18
3094	95.17
3093	95.15
3092	95.14
3091	95.14
3090	95.16
3089	95.19
3088	95.22
3087	95.25
3086	95.26
3085	95.24
3084	95.21
3083	95.19
3082	95.18
3081	95.19
3080	95.2
3079	95.23
3078	95.25
3077	95.26
3076	95.25
3075	95.23
3074	95.21
3073	95.21
3072	95.21
3071	95.22
3070	95.25
3069	95.29
3068	95.31
3067	95.31
3066	95.28
3065	95.26
3064	95.24
3063	95.23
3062	95.24
3061	95.25
3060	95.28
3059	95.31
3058	95.32
3057	95.31
3056	95.3
3055	95.28
3054	95.27
3053	95.27
3052	95.27
3051	95.28
3050	95.29
3049	95.3
3048	95.3
3047	95.3
3046	95.29
3045	95.29
3044	95.29
3043	95.29
3042	95.29
3041	95.29
3040	95.29
3039	95.29
3038	95.29
3037	95.28
3036	95.28
3035	95.28
3034	95.27
3033	95.27
3032	95.27
3031	95.27
3030	95.27
3029	95.26
3028	95.26
3027	95.25
3026	95.24
3025	95.24
3024	95.23
3023	95.23
3022	95.26
3021	95.31
3020	95.41
3019	95.51
3018	95.58
3017	95.59
3016	95.53
3015	95.44
3014	95.35
3013	95.28
3012	95.22
3011	95.18
3010	95.15
3009	95.12
3008	95.1
3007	95.08
3006	95.06
3005	95.05
3004	95.04
3003	95.03
3002	95.02
3001	95.01
3000	95.01
2999	95
2998	94.99
2997	94.97
2996	94.96
2995	94.96
2994	94.95
2993	94.94
2992	94.93
2991	94.91
2990	94.9
2989	94.89
2988	94.88
2987	94.88
2986	94.88
2985	94.89
2984	94.9
2983	94.91
2982	94.93
2981	94.94
2980	94.96
2979	94.96
2978	94.95
2977	94.93
2976	94.92
2975	94.91
2974	94.91
2973	94.91
2972	94.93
2971	94.94
2970	94.97
2969	94.98
2968	94.99
2967	94.99
2966	95
2965	95
2964	95.01
2963	95.02
2962	95.04
2961	95.06
2960	95.09
2959	95.11
2958	95.12
2957	95.11
2956	95.1
2955	95.09
2954	95.09
2953	95.1
2952	95.11
2951	95.13
2950	95.16
2949	95.18
2948	95.19
2947	95.18
2946	95.17
2945	95.16
2944	95.15
2943	95.15
2942	95.16
2941	95.18
2940	95.2
2939	95.22
2938	95.22
2937	95.22
2936	95.21
2935	95.2
2934	95.19
2933	95.2
2932	95.2
2931	95.21
2930	95.22
2929	95.23
2928	95.24
2927	95.24
2926	95.23
2925	95.22
2924	95.22
2923	95.22
2922	95.23
2921	95.24
2920	95.26
2919	95.28
2918	95.3
2917	95.3
2916	95.29
2915	95.27
2914	95.25
2913	95.23
2912	95.21
2911	95.2
2910	95.19
2909	95.19
2908	95.19
2907	95.18
2906	95.18
2905	95.17
2904	95.15
2903	95.13
2902	95.12
2901	95.13
2900	95.15
2899	95.17
2898	95.19
2897	95.21
2896	95.22
2895	95.21
2894	95.21
2893	95.2
2892	95.21
2891	95.21
2890	95.22
2889	95.23
2888	95.23
2887	95.24
2886	95.24
2885	95.24
2884	95.24
2883	95.25
2882	95.26
2881	95.27
2880	95.28
2879	95.3
2878	95.31
2877	95.32
2876	95.33
2875	95.34
2874	95.34
2873	95.35
2872	95.35
2871	95.35
2870	95.36
2869	95.36
2868	95.37
2867	95.38
2866	95.39
2865	95.4
2864	95.41
2863	95.43
2862	95.44
2861	95.46
2860	95.47
2859	95.48
2858	95.49
2857	95.51
2856	95.52
2855	95.53
2854	95.54
2853	95.55
2852	95.57
2851	95.58
2850	95.59
2849	95.6
2848	95.61
2847	95.6
2846	95.6
2845	95.59
2844	95.59
2843	95.59
2842	95.59
2841	95.6
2840	95.6
2839	95.61
2838	95.61
2837	95.61
2836	95.61
2835	95.62
2834	95.62
2833	95.62
2832	95.63
2831	95.63
2830	95.63
2829	95.63
2828	95.63
2827	95.63
2826	95.64
2825	95.64
2824	95.65
2823	95.65
2822	95.65
2821	95.65
2820	95.66
2819	95.66
2818	95.66
2817	95.66
2816	95.67
2815	95.67
2814	95.67
2813	95.68
2812	95.68
2811	95.68
2810	95.68
2809	95.68
2808	95.68
2807	95.68
2806	95.68
2805	95.68
2804	95.68
2803	95.69
2802	95.69
2801	95.69
2800	95.7
2799	95.7
2798	95.7
2797	95.7
2796	95.7
2795	95.7
2794	95.71
2793	95.71
2792	95.72
2791	95.72
2790	95.72
2789	95.72
2788	95.72
2787	95.72
2786	95.72
2785	95.72
2784	95.72
2783	95.72
2782	95.72
2781	95.73
2780	95.73
2779	95.73
2778	95.73
2777	95.73
2776	95.74
2775	95.74
2774	95.74
2773	95.74
2772	95.74
2771	95.74
2770	95.74
2769	95.75
2768	95.75
2767	95.75
2766	95.75
2765	95.75
2764	95.75
2763	95.75
2762	95.75
2761	95.75
2760	95.75
2759	95.75
2758	95.76
2757	95.76
2756	95.76
2755	95.76
2754	95.77
2753	95.77
2752	95.77
2751	95.78
2750	95.78
2749	95.78
2748	95.78
2747	95.78
2746	95.78
2745	95.78
2744	95.78
2743	95.78
2742	95.78
2741	95.78
2740	95.78
2739	95.79
2738	95.79
2737	95.79
2736	95.79
2735	95.79
2734	95.79
2733	95.8
2732	95.8
2731	95.8
2730	95.8
2729	95.81
2728	95.81
2727	95.81
2726	95.81
2725	95.81
2724	95.82
2723	95.81
2722	95.81
2721	95.81
2720	95.81
2719	95.81
2718	95.82
2717	95.82
2716	95.82
2715	95.83
2714	95.83
2713	95.83
2712	95.83
2711	95.83
2710	95.83
2709	95.83
2708	95.83
2707	95.83
2706	95.83
2705	95.84
2704	95.84
2703	95.84
2702	95.84
2701	95.85
2700	95.85
2699	95.85
2698	95.85
2697	95.85
2696	95.85
2695	95.85
2694	95.85
2693	95.85
2692	95.85
2691	95.85
2690	95.85
2689	95.85
2688	95.86
2687	95.86
2686	95.86
2685	95.86
2684	95.87
2683	95.87
2682	95.87
2681	95.87
2680	95.87
2679	95.87
2678	95.87
2677	95.87
2676	95.87
2675	95.87
2674	95.87
2673	95.87
2672	95.87
2671	95.87
2670	95.87
2669	95.88
2668	95.88
2667	95.88
2666	95.89
2665	95.89
2664	95.9
2663	95.91
2662	95.91
2661	95.92
2660	95.93
2659	95.93
2658	95.94
2657	95.94
2656	95.95
2655	95.95
2654	95.96
2653	95.96
2652	95.96
2651	95.97
2650	95.96
2649	95.96
2648	95.97
2647	95.97
2646	95.97
2645	95.97
2644	95.98
2643	95.98
2642	95.98
2641	95.98
2640	95.98
2639	95.97
2638	95.97
2637	95.97
2636	95.98
2635	95.98
2634	95.98
2633	95.98
2632	95.98
2631	95.97
2630	95.97
2629	95.96
2628	95.96
2627	95.96
2626	95.96
2625	95.97
2624	95.97
2623	95.97
2622	95.97
2621	95.97
2620	95.97
2619	95.96
2618	95.96
2617	95.96
2616	95.96
2615	95.97
2614	95.97
2613	95.97
2612	95.97
2611	95.97
2610	95.97
2609	95.97
2608	95.97
2607	95.96
2606	95.96
2605	95.96
2604	95.96
2603	95.96
2602	95.95
2601	95.95
2600	95.95
2599	95.95
2598	95.95
2597	95.95
2596	95.95
2595	95.95
2594	95.94
2593	95.94
2592	95.95
2591	95.95
2590	95.95
2589	95.95
2588	95.96
2587	95.96
2586	95.95
2585	95.94
2584	95.94
2583	95.95
2582	95.95
2581	95.95
2580	95.95
2579	95.95
2578	95.94
2577	95.94
2576	95.95
2575	95.95
2574	95.94
2573	95.94
2572	95.95
2571	95.95
2570	95.95
2569	95.95
2568	95.95
2567	95.95
2566	95.95
2565	95.95
2564	95.95
2563	95.95
2562	95.94
2561	95.95
2560	95.95
2559	95.94
2558	95.93
2557	95.93
2556	95.93
2555	95.93
2554	95.94
2553	95.95
2552	95.96
2551	95.96
2550	95.95
2549	95.95
2548	95.96
2547	95.96
2546	95.96
2545	95.96
2544	95.96
2543	95.96
2542	95.96
2541	95.96
2540	95.97
2539	95.97
2538	95.96
2537	95.96
2536	95.96
2535	95.94
2534	95.94
2533	95.94
2532	95.94
2531	95.94
2530	95.94
2529	95.94
2528	95.95
2527	95.95
2526	95.95
2525	95.96
2524	95.96
2523	95.96
2522	95.96
2521	95.96
2520	95.96
2519	95.95
2518	95.95
2517	95.95
2516	95.96
2515	95.95
2514	95.95
2513	95.95
2512	95.95
2511	95.95
2510	95.94
2509	95.94
2508	95.94
2507	95.95
2506	95.95
2505	95.96
2504	95.97
2503	95.96
2502	95.96
2501	95.97
2500	95.98
2499	95.98
2498	95.97
2497	95.97
2496	95.98
2495	95.98
2494	95.98
2493	95.98
2492	95.98
2491	95.97
2490	95.96
2489	95.97
2488	95.98
2487	95.99
2486	96
2485	96
2484	96
2483	95.99
2482	95.99
2481	95.99
2480	95.99
2479	96
2478	96.01
2477	96.02
2476	96.03
2475	96.03
2474	96.02
2473	96.01
2472	96.01
2471	96.01
2470	96.01
2469	96.02
2468	96.02
2467	96.02
2466	96.02
2465	96.02
2464	96.03
2463	96.02
2462	96.02
2461	96.02
2460	96.02
2459	96.03
2458	96.04
2457	96.05
2456	96.06
2455	96.06
2454	96.05
2453	96.06
2452	96.06
2451	96.05
2450	96.04
2449	96.04
2448	96.04
2447	96.04
2446	96.04
2445	96.04
2444	96.04
2443	96.04
2442	96.03
2441	96.03
2440	96.04
2439	96.04
2438	96.05
2437	96.06
2436	96.07
2435	96.06
2434	96.06
2433	96.06
2432	96.07
2431	96.07
2430	96.06
2429	96.06
2428	96.05
2427	96.05
2426	96.06
2425	96.06
2424	96.07
2423	96.07
2422	96.06
2421	96.06
2420	96.07
2419	96.08
2418	96.08
2417	96.08
2416	96.07
2415	96.06
2414	96.05
2413	96.05
2412	96.06
2411	96.07
2410	96.07
2409	96.08
2408	96.08
2407	96.08
2406	96.07
2405	96.07
2404	96.07
2403	96.06
2402	96.06
2401	96.06
2400	96.06
2399	96.06
2398	96.06
2397	96.06
2396	96.06
2395	96.06
2394	96.07
2393	96.08
2392	96.09
2391	96.1
2390	96.12
2389	96.15
2388	96.19
2387	96.25
2386	96.31
2385	96.37
2384	96.41
2383	96.41
2382	96.34
2381	96.2
2380	96.02
2379	95.81
2378	95.63
2377	95.53
2376	95.52
2375	95.61
2374	95.77
2373	95.95
2372	96.09
2371	96.17
2370	96.18
2369	96.16
2368	96.14
2367	96.13
2366	96.14
2365	96.15
2364	96.15
2363	96.15
2362	96.18
2361	96.26
2360	96.37
2359	96.47
2358	96.5
2357	96.42
2356	96.26
2355	96.11
2354	96
2353	95.91
2352	95.9
2351	96.01
2350	96.16
2349	96.24
2348	96.17
2347	96.05
2346	96.06
2345	96.26
2344	96.53
2343	96.7
2342	96.65
2341	96.45
2340	96.21
2339	96.06
2338	95.99
2337	95.96
2336	95.92
2335	95.88
2334	95.83
2333	95.77
2332	95.75
2331	95.81
2330	95.97
2329	96.19
2328	96.41
2327	96.58
2326	96.67
2325	96.66
2324	96.58
2323	96.49
2322	96.42
2321	96.41
2320	96.46
2319	96.53
2318	96.59
2317	96.62
2316	96.59
2315	96.53
2314	96.49
2313	96.51
2312	96.56
2311	96.62
2310	96.66
2309	96.67
2308	96.65
2307	96.62
2306	96.59
2305	96.6
2304	96.63
2303	96.68
2302	96.74
2301	96.77
2300	96.77
2299	96.76
2298	96.75
2297	96.74
2296	96.74
2295	96.72
2294	96.7
2293	96.67
2292	96.64
2291	96.61
2290	96.58
2289	96.55
2288	96.52
2287	96.48
2286	96.45
2285	96.42
2284	96.41
2283	96.39
2282	96.37
2281	96.35
2280	96.35
2279	96.34
2278	96.34
2277	96.35
2276	96.37
2275	96.37
2274	96.36
2273	96.36
2272	96.35
2271	96.34
2270	96.33
2269	96.35
2268	96.36
2267	96.36
2266	96.35
2265	96.36
2264	96.37
2263	96.37
2262	96.35
2261	96.35
2260	96.35
2259	96.33
2258	96.3
2257	96.29
2256	96.29
2255	96.28
2254	96.27
2253	96.29
2252	96.32
2251	96.34
2250	96.32
2249	96.3
2248	96.27
2247	96.22
2246	96.16
2245	96.12
2244	96.1
2243	96.08
2242	96.1
2241	96.14
2240	96.18
2239	96.16
2238	96.13
2237	96.14
2236	96.16
2235	96.17
2234	96.17
2233	96.21
2232	96.25
2231	96.24
2230	96.18
2229	96.16
2228	96.17
2227	96.16
2226	96.14
2225	96.15
2224	96.2
2223	96.24
2222	96.25
2221	96.26
2220	96.25
2219	96.2
2218	96.18
2217	96.25
2216	96.34
2215	96.38
2214	96.37
2213	96.36
2212	96.35
2211	96.3
2210	96.23
2209	96.21
2208	96.22
2207	96.19
2206	96.15
2205	96.17
2204	96.22
2203	96.24
2202	96.25
2201	96.31
2200	96.39
2199	96.42
2198	96.41
2197	96.41
2196	96.42
2195	96.36
2194	96.27
2193	96.25
2192	96.29
2191	96.31
2190	96.33
2189	96.4
2188	96.46
2187	96.38
2186	96.23
2185	96.15
2184	96.17
2183	96.2
2182	96.21
2181	96.22
2180	96.22
2179	96.18
2178	96.17
2177	96.25
2176	96.34
2175	96.35
2174	96.3
2173	96.26
2172	96.23
2171	96.16
2170	96.17
2169	96.33
2168	96.5
2167	96.5
2166	96.36
2165	96.26
2164	96.22
2163	96.17
2162	96.18
2161	96.37
2160	96.59
2159	96.6
2158	96.46
2157	96.41
2156	96.41
2155	96.35
2154	96.27
2153	96.29
2152	96.35
2151	96.34
2150	96.33
2149	96.39
2148	96.42
2147	96.34
2146	96.22
2145	96.16
2144	96.12
2143	96.02
2142	95.91
2141	95.9
2140	95.97
2139	96.03
2138	96.05
2137	96.09
2136	96.11
2135	96.08
2134	96.03
2133	96
2132	96.01
2131	96.02
2130	96.04
2129	96.08
2128	96.11
2127	96.1
2126	96.09
2125	96.1
2124	96.12
2123	96.11
2122	96.1
2121	96.11
2120	96.15
2119	96.17
2118	96.19
2117	96.23
2116	96.26
2115	96.26
2114	96.23
2113	96.22
2112	96.23
2111	96.22
2110	96.2
2109	96.19
2108	96.19
2107	96.19
2106	96.21
2105	96.25
2104	96.28
2103	96.28
2102	96.25
2101	96.25
2100	96.25
2099	96.22
2098	96.18
2097	96.16
2096	96.16
2095	96.16
2094	96.17
2093	96.19
2092	96.21
2091	96.19
2090	96.16
2089	96.17
2088	96.19
2087	96.19
2086	96.18
2085	96.2
2084	96.24
2083	96.26
2082	96.27
2081	96.28
2080	96.3
2079	96.31
2078	96.3
2077	96.31
2076	96.33
2075	96.31
2074	96.29
2073	96.29
2072	96.31
2071	96.31
2070	96.31
2069	96.33
2068	96.35
2067	96.32
2066	96.27
2065	96.26
2064	96.28
2063	96.27
2062	96.23
2061	96.22
2060	96.22
2059	96.19
2058	96.18
2057	96.23
2056	96.31
2055	96.33
2054	96.32
2053	96.36
2052	96.41
2051	96.4
2050	96.33
2049	96.29
2048	96.3
2047	96.31
2046	96.32
2045	96.39
2044	96.48
2043	96.5
2042	96.47
2041	96.5
2040	96.55
2039	96.55
2038	96.53
2037	96.56
2036	96.59
2035	96.48
2034	96.32
2033	96.31
2032	96.45
2031	96.55
2030	96.57
2029	96.62
2028	96.68
2027	96.67
2026	96.63
2025	96.61
2024	96.54
2023	96.34
2022	96.17
2021	96.2
2020	96.37
2019	96.5
2018	96.59
2017	96.72
2016	96.81
2015	96.72
2014	96.55
2013	96.47
2012	96.48
2011	96.43
2010	96.37
2009	96.43
2008	96.54
2007	96.54
2006	96.43
2005	96.35
2004	96.31
2003	96.27
2002	96.27
[truncated: 1,452 more rows]

## Sheet: FGT
cm-1	%T
4000	97.3
3999	97.3
3998	97.3
3997	97.3
3996	97.29
3995	97.29
3994	97.29
3993	97.29
3992	97.29
3991	97.29
3990	97.29
3989	97.3
3988	97.3
3987	97.3
3986	97.3
3985	97.3
3984	97.3
3983	97.3
3982	97.3
3981	97.3
3980	97.3
3979	97.3
3978	97.29
3977	97.29
3976	97.29
3975	97.29
3974	97.3
3973	97.29
3972	97.29
3971	97.29
3970	97.3
3969	97.3
3968	97.3
3967	97.3
3966	97.29
3965	97.28
3964	97.28
3963	97.28
3962	97.28
3961	97.29
3960	97.29
3959	97.3
3958	97.29
3957	97.29
3956	97.29
3955	97.29
3954	97.29
3953	97.28
3952	97.26
3951	97.25
3950	97.24
3949	97.25
3948	97.26
3947	97.26
3946	97.26
3945	97.26
3944	97.25
3943	97.26
3942	97.28
3941	97.29
3940	97.3
3939	97.3
3938	97.29
3937	97.28
3936	97.27
3935	97.26
3934	97.25
3933	97.25
3932	97.26
3931	97.27
3930	97.28
3929	97.28
3928	97.27
3927	97.26
3926	97.25
3925	97.25
3924	97.26
3923	97.27
3922	97.27
3921	97.26
3920	97.25
3919	97.25
3918	97.26
3917	97.28
3916	97.29
3915	97.3
3914	97.31
3913	97.31
3912	97.31
3911	97.31
3910	97.31
3909	97.3
3908	97.29
3907	97.26
3906	97.25
3905	97.23
3904	97.23
3903	97.23
3902	97.24
3901	97.24
3900	97.24
3899	97.25
3898	97.26
3897	97.27
3896	97.27
3895	97.27
3894	97.27
3893	97.27
3892	97.28
3891	97.29
3890	97.3
3889	97.29
3888	97.28
3887	97.26
3886	97.25
3885	97.27
3884	97.27
3883	97.26
3882	97.24
3881	97.24
3880	97.26
3879	97.3
3878	97.31
3877	97.3
3876	97.28
3875	97.27
3874	97.27
3873	97.27
3872	97.27
3871	97.25
3870	97.25
3869	97.27
3868	97.3
3867	97.29
3866	97.28
3865	97.27
3864	97.28
3863	97.29
3862	97.3
3861	97.3
3860	97.3
3859	97.31
3858	97.31
3857	97.31
3856	97.31
3855	97.31
3854	97.3
3853	97.28
3852	97.28
3851	97.29
3850	97.3
3849	97.3
3848	97.32
3847	97.33
3846	97.33
3845	97.33
3844	97.32
3843	97.32
3842	97.32
3841	97.32
3840	97.32
3839	97.32
3838	97.32
3837	97.32
3836	97.33
3835	97.33
3834	97.33
3833	97.33
3832	97.34
3831	97.34
3830	97.35
3829	97.35
3828	97.34
3827	97.34
3826	97.35
3825	97.36
3824	97.37
3823	97.37
3822	97.36
3821	97.36
3820	97.37
3819	97.37
3818	97.36
3817	97.34
3816	97.33
3815	97.34
3814	97.36
3813	97.36
3812	97.36
3811	97.36
3810	97.38
3809	97.39
3808	97.39
3807	97.39
3806	97.39
3805	97.4
3804	97.39
3803	97.37
3802	97.35
3801	97.34
3800	97.35
3799	97.35
3798	97.34
3797	97.34
3796	97.34
3795	97.36
3794	97.37
3793	97.37
3792	97.37
3791	97.37
3790	97.38
3789	97.38
3788	97.38
3787	97.37
3786	97.37
3785	97.37
3784	97.37
3783	97.38
3782	97.38
3781	97.38
3780	97.37
3779	97.37
3778	97.38
3777	97.38
3776	97.38
3775	97.38
3774	97.39
3773	97.4
3772	97.4
3771	97.39
3770	97.39
3769	97.38
3768	97.37
3767	97.36
3766	97.36
3765	97.37
3764	97.39
3763	97.4
3762	97.4
3761	97.38
3760	97.38
3759	97.38
3758	97.38
3757	97.39
3756	97.4
3755	97.4
3754	97.41
3753	97.41
3752	97.43
3751	97.43
3750	97.43
3749	97.42
3748	97.42
3747	97.41
3746	97.4
3745	97.42
3744	97.47
3743	97.51
3742	97.52
3741	97.5
3740	97.48
3739	97.48
3738	97.49
3737	97.49
3736	97.5
3735	97.51
3734	97.5
3733	97.49
3732	97.49
3731	97.5
3730	97.53
3729	97.54
3728	97.55
3727	97.55
3726	97.56
3725	97.56
3724	97.55
3723	97.53
3722	97.51
3721	97.5
3720	97.48
3719	97.47
3718	97.45
3717	97.45
3716	97.46
3715	97.47
3714	97.5
3713	97.55
3712	97.6
3711	97.63
3710	97.62
3709	97.59
3708	97.56
3707	97.54
3706	97.54
3705	97.53
3704	97.51
3703	97.49
3702	97.47
3701	97.46
3700	97.47
3699	97.48
3698	97.49
3697	97.49
3696	97.51
3695	97.52
3694	97.54
3693	97.54
3692	97.52
3691	97.47
3690	97.41
3689	97.37
3688	97.37
3687	97.39
3686	97.42
3685	97.43
3684	97.44
3683	97.45
3682	97.47
3681	97.47
3680	97.46
3679	97.46
3678	97.44
3677	97.42
3676	97.39
3675	97.38
3674	97.38
3673	97.38
3672	97.36
3671	97.34
3670	97.34
3669	97.36
3668	97.37
3667	97.37
3666	97.36
3665	97.37
3664	97.38
3663	97.38
3662	97.39
3661	97.38
3660	97.38
3659	97.37
3658	97.36
3657	97.35
3656	97.34
3655	97.34
3654	97.33
3653	97.3
3652	97.25
3651	97.18
3650	97.1
3649	96.99
3648	96.86
3647	96.75
3646	96.65
3645	96.58
3644	96.52
3643	96.51
3642	96.54
3641	96.6
3640	96.68
3639	96.77
3638	96.86
3637	96.93
3636	97
3635	97.05
3634	97.09
3633	97.12
3632	97.13
3631	97.13
3630	97.15
3629	97.18
3628	97.2
3627	97.2
3626	97.18
3625	97.15
3624	97.12
3623	97.09
3622	97.04
3621	96.99
3620	96.96
3619	96.95
3618	96.98
3617	96.99
3616	97
3615	96.99
3614	96.99
3613	97
3612	97.02
3611	97.03
3610	97.04
3609	97.06
3608	97.08
3607	97.09
3606	97.09
3605	97.08
3604	97.06
3603	97.06
3602	97.05
3601	97.05
3600	97.03
3599	97.01
3598	96.99
3597	96.97
3596	96.96
3595	96.97
3594	96.98
3593	96.97
3592	96.95
3591	96.9
3590	96.85
3589	96.81
3588	96.8
3587	96.81
3586	96.83
3585	96.83
3584	96.81
3583	96.78
3582	96.74
3581	96.69
3580	96.62
3579	96.52
3578	96.39
3577	96.22
3576	96.01
3575	95.78
3574	95.54
3573	95.31
3572	95.13
3571	95
3570	94.94
3569	94.97
3568	95.1
3567	95.3
3566	95.51
3565	95.69
3564	95.82
3563	95.92
3562	96
3561	96.08
3560	96.14
3559	96.2
3558	96.24
3557	96.27
3556	96.29
3555	96.31
3554	96.32
3553	96.34
3552	96.36
3551	96.38
3550	96.37
3549	96.36
3548	96.34
3547	96.35
3546	96.36
3545	96.39
3544	96.42
3543	96.43
3542	96.44
3541	96.45
3540	96.44
3539	96.44
3538	96.43
3537	96.43
3536	96.44
3535	96.45
3534	96.45
3533	96.44
3532	96.43
3531	96.42
3530	96.41
3529	96.4
3528	96.39
3527	96.38
3526	96.37
3525	96.38
3524	96.39
3523	96.4
3522	96.42
3521	96.42
3520	96.42
3519	96.42
3518	96.43
3517	96.43
3516	96.42
3515	96.41
3514	96.41
3513	96.39
3512	96.38
3511	96.38
3510	96.37
3509	96.38
3508	96.38
3507	96.37
3506	96.36
3505	96.35
3504	96.34
3503	96.34
3502	96.35
3501	96.35
3500	96.35
3499	96.36
3498	96.36
3497	96.36
3496	96.35
3495	96.35
3494	96.35
3493	96.34
3492	96.34
3491	96.33
3490	96.33
3489	96.33
3488	96.32
3487	96.32
3486	96.32
3485	96.32
3484	96.31
3483	96.3
3482	96.29
3481	96.29
3480	96.3
3479	96.3
3478	96.3
3477	96.3
3476	96.3
3475	96.3
3474	96.3
3473	96.29
3472	96.29
3471	96.29
3470	96.29
3469	96.29
3468	96.28
3467	96.28
3466	96.27
3465	96.27
3464	96.26
3463	96.26
3462	96.26
3461	96.26
3460	96.25
3459	96.24
3458	96.24
3457	96.23
3456	96.23
3455	96.23
3454	96.23
3453	96.23
3452	96.22
3451	96.22
3450	96.21
3449	96.2
3448	96.2
3447	96.2
3446	96.2
3445	96.2
3444	96.2
3443	96.19
3442	96.19
3441	96.19
3440	96.19
3439	96.19
3438	96.18
3437	96.18
3436	96.18
3435	96.18
3434	96.17
3433	96.17
3432	96.17
3431	96.16
3430	96.16
3429	96.15
3428	96.15
3427	96.15
3426	96.14
3425	96.13
3424	96.12
3423	96.12
3422	96.11
3421	96.11
3420	96.11
3419	96.12
3418	96.12
3417	96.12
3416	96.12
3415	96.12
3414	96.12
3413	96.12
3412	96.11
3411	96.11
3410	96.1
3409	96.1
3408	96.1
3407	96.1
3406	96.1
3405	96.1
3404	96.1
3403	96.1
3402	96.1
3401	96.1
3400	96.1
3399	96.09
3398	96.09
3397	96.09
3396	96.09
3395	96.09
3394	96.09
3393	96.09
3392	96.1
3391	96.1
3390	96.1
3389	96.11
3388	96.11
3387	96.11
3386	96.11
3385	96.11
3384	96.11
3383	96.11
3382	96.12
3381	96.12
3380	96.12
3379	96.13
3378	96.13
3377	96.14
3376	96.15
3375	96.15
3374	96.15
3373	96.16
3372	96.16
3371	96.16
3370	96.17
3369	96.17
3368	96.17
3367	96.17
3366	96.17
3365	96.17
3364	96.17
3363	96.17
3362	96.18
3361	96.19
3360	96.2
3359	96.2
3358	96.2
3357	96.21
3356	96.21
3355	96.22
3354	96.23
3353	96.23
3352	96.24
3351	96.24
3350	96.25
3349	96.25
3348	96.25
3347	96.26
3346	96.26
3345	96.27
3344	96.28
3343	96.28
3342	96.28
3341	96.29
3340	96.29
3339	96.29
3338	96.29
3337	96.3
3336	96.3
3335	96.31
3334	96.32
3333	96.32
3332	96.33
3331	96.33
3330	96.34
3329	96.34
3328	96.35
3327	96.36
3326	96.36
3325	96.37
3324	96.37
3323	96.38
3322	96.38
3321	96.39
3320	96.39
3319	96.4
3318	96.4
3317	96.41
3316	96.41
3315	96.41
3314	96.41
3313	96.42
3312	96.42
3311	96.43
3310	96.43
3309	96.44
3308	96.44
3307	96.44
3306	96.45
3305	96.46
3304	96.47
3303	96.47
3302	96.48
3301	96.48
3300	96.48
3299	96.48
3298	96.49
3297	96.5
3296	96.5
3295	96.5
3294	96.51
3293	96.51
3292	96.51
3291	96.51
3290	96.52
3289	96.52
3288	96.53
3287	96.53
3286	96.53
3285	96.54
3284	96.54
3283	96.54
3282	96.55
3281	96.55
3280	96.56
3279	96.56
3278	96.56
3277	96.56
3276	96.57
3275	96.58
3274	96.58
3273	96.58
3272	96.59
3271	96.59
3270	96.59
3269	96.59
3268	96.6
3267	96.6
3266	96.61
3265	96.61
3264	96.61
3263	96.61
3262	96.61
3261	96.61
3260	96.62
3259	96.62
3258	96.63
3257	96.63
3256	96.64
3255	96.64
3254	96.64
3253	96.64
3252	96.65
3251	96.66
3250	96.66
3249	96.67
3248	96.67
3247	96.67
3246	96.67
3245	96.67
3244	96.67
3243	96.67
3242	96.67
3241	96.68
3240	96.68
3239	96.69
3238	96.69
3237	96.7
3236	96.7
3235	96.71
3234	96.71
3233	96.71
3232	96.71
3231	96.71
3230	96.72
3229	96.72
3228	96.72
3227	96.73
3226	96.73
3225	96.73
3224	96.73
3223	96.74
3222	96.74
3221	96.74
3220	96.75
3219	96.75
3218	96.76
3217	96.76
3216	96.76
3215	96.76
3214	96.76
3213	96.77
3212	96.77
3211	96.78
3210	96.78
3209	96.78
3208	96.78
3207	96.79
3206	96.79
3205	96.79
3204	96.79
3203	96.79
3202	96.79
3201	96.79
3200	96.8
3199	96.81
3198	96.82
3197	96.82
3196	96.83
3195	96.83
3194	96.83
3193	96.83
3192	96.83
3191	96.83
3190	96.84
3189	96.84
3188	96.84
3187	96.84
3186	96.84
3185	96.85
3184	96.85
3183	96.85
3182	96.85
3181	96.86
3180	96.86
3179	96.86
3178	96.87
3177	96.87
3176	96.88
3175	96.88
3174	96.89
3173	96.89
3172	96.89
3171	96.89
3170	96.89
3169	96.89
3168	96.89
3167	96.9
3166	96.9
3165	96.91
3164	96.91
3163	96.91
3162	96.92
3161	96.92
3160	96.93
3159	96.93
3158	96.93
3157	96.93
3156	96.93
3155	96.93
3154	96.93
3153	96.94
3152	96.94
3151	96.94
3150	96.95
3149	96.95
3148	96.95
3147	96.95
3146	96.95
3145	96.95
3144	96.96
3143	96.96
3142	96.97
3141	96.97
3140	96.97
3139	96.97
3138	96.97
3137	96.97
3136	96.97
3135	96.97
3134	96.97
3133	96.98
3132	96.99
3131	96.99
3130	96.99
3129	96.98
3128	96.98
3127	96.98
3126	96.99
3125	97
3124	97.01
3123	97.01
3122	97.01
3121	97
3120	97
3119	97
3118	97
3117	97.01
3116	97.02
3115	97.03
3114	97.04
3113	97.04
3112	97.03
3111	97.02
3110	97.01
3109	97.01
3108	97.02
3107	97.03
3106	97.04
3105	97.05
3104	97.05
3103	97.04
3102	97.03
3101	97.03
3100	97.03
3099	97.03
3098	97.05
3097	97.07
3096	97.08
3095	97.08
3094	97.07
3093	97.06
3092	97.05
3091	97.04
3090	97.05
3089	97.07
3088	97.09
3087	97.11
3086	97.11
3085	97.1
3084	97.08
3083	97.06
3082	97.06
3081	97.06
3080	97.07
3079	97.08
3078	97.09
3077	97.09
3076	97.09
3075	97.07
3074	97.06
3073	97.06
3072	97.06
3071	97.07
3070	97.08
3069	97.1
3068	97.11
3067	97.11
3066	97.09
3065	97.08
3064	97.07
3063	97.06
3062	97.07
3061	97.08
3060	97.09
3059	97.11
3058	97.11
3057	97.1
3056	97.09
3055	97.08
3054	97.07
3053	97.07
3052	97.07
3051	97.08
3050	97.08
3049	97.09
3048	97.09
3047	97.09
3046	97.08
3045	97.08
3044	97.07
3043	97.08
3042	97.08
3041	97.08
3040	97.08
3039	97.08
3038	97.08
3037	97.07
3036	97.07
3035	97.07
3034	97.07
3033	97.06
3032	97.06
3031	97.05
3030	97.05
3029	97.05
3028	97.04
3027	97.04
3026	97.04
3025	97.03
3024	97.03
3023	97.04
3022	97.06
3021	97.09
3020	97.15
3019	97.21
3018	97.26
3017	97.26
3016	97.23
3015	97.18
3014	97.12
3013	97.08
3012	97.04
3011	97.02
3010	97
3009	96.99
3008	96.97
3007	96.96
3006	96.95
3005	96.94
3004	96.94
3003	96.93
3002	96.92
3001	96.92
3000	96.91
2999	96.91
2998	96.9
2997	96.89
2996	96.89
2995	96.88
2994	96.87
2993	96.87
2992	96.86
2991	96.85
2990	96.84
2989	96.82
2988	96.81
2987	96.79
2986	96.78
2985	96.78
2984	96.78
2983	96.77
2982	96.77
2981	96.77
2980	96.77
2979	96.77
2978	96.75
2977	96.73
2976	96.71
2975	96.69
2974	96.68
2973	96.67
2972	96.66
2971	96.65
2970	96.65
2969	96.64
2968	96.63
2967	96.61
2966	96.59
2965	96.57
2964	96.55
2963	96.54
2962	96.52
2961	96.52
2960	96.52
2959	96.53
2958	96.52
2957	96.51
2956	96.5
2955	96.5
2954	96.5
2953	96.51
2952	96.51
2951	96.52
2950	96.53
2949	96.53
2948	96.53
2947	96.52
2946	96.51
2945	96.49
2944	96.47
2943	96.45
2942	96.43
2941	96.41
2940	96.39
2939	96.37
2938	96.35
2937	96.31
2936	96.27
2935	96.23
2934	96.2
2933	96.16
2932	96.13
2931	96.1
2930	96.07
2929	96.04
2928	96.01
2927	95.98
2926	95.95
2925	95.92
2924	95.89
2923	95.88
2922	95.87
2921	95.88
2920	95.9
2919	95.92
2918	95.96
2917	96
2916	96.04
2915	96.09
2914	96.14
2913	96.19
2912	96.24
2911	96.28
2910	96.32
2909	96.36
2908	96.39
2907	96.41
2906	96.43
2905	96.44
2904	96.45
2903	96.46
2902	96.48
2901	96.49
2900	96.51
2899	96.53
2898	96.55
2897	96.57
2896	96.58
2895	96.59
2894	96.6
2893	96.6
2892	96.61
2891	96.62
2890	96.63
2889	96.64
2888	96.65
2887	96.66
2886	96.66
2885	96.66
2884	96.67
2883	96.67
2882	96.68
2881	96.68
2880	96.68
2879	96.68
2878	96.67
2877	96.67
2876	96.67
2875	96.67
2874	96.67
2873	96.66
2872	96.65
2871	96.65
2870	96.64
2869	96.64
2868	96.64
2867	96.63
2866	96.63
2865	96.62
2864	96.61
2863	96.6
2862	96.59
2861	96.58
2860	96.55
2859	96.53
2858	96.5
2857	96.48
2856	96.45
2855	96.42
2854	96.4
2853	96.38
2852	96.38
2851	96.39
2850	96.43
2849	96.48
2848	96.54
2847	96.6
2846	96.65
2845	96.7
2844	96.75
2843	96.79
2842	96.83
2841	96.86
2840	96.89
2839	96.91
2838	96.92
2837	96.94
2836	96.95
2835	96.97
2834	96.98
2833	96.99
2832	96.99
2831	97
2830	97.01
2829	97.01
2828	97.01
2827	97.02
2826	97.03
2825	97.03
2824	97.03
2823	97.04
2822	97.04
2821	97.04
2820	97.05
2819	97.05
2818	97.05
2817	97.05
2816	97.05
2815	97.06
2814	97.06
2813	97.07
2812	97.07
2811	97.07
2810	97.08
2809	97.08
2808	97.08
2807	97.08
2806	97.08
2805	97.08
2804	97.08
2803	97.08
2802	97.09
2801	97.09
2800	97.09
2799	97.09
2798	97.1
2797	97.1
2796	97.1
2795	97.1
2794	97.1
2793	97.1
2792	97.1
2791	97.1
2790	97.1
2789	97.1
2788	97.1
2787	97.1
2786	97.1
2785	97.1
2784	97.1
2783	97.1
2782	97.1
2781	97.1
2780	97.11
2779	97.11
2778	97.11
2777	97.11
2776	97.11
2775	97.12
2774	97.12
2773	97.12
2772	97.12
2771	97.12
2770	97.12
2769	97.12
2768	97.12
2767	97.12
2766	97.12
2765	97.12
2764	97.12
2763	97.12
2762	97.11
2761	97.11
2760	97.11
2759	97.11
2758	97.12
2757	97.12
2756	97.12
2755	97.12
2754	97.12
2753	97.12
2752	97.12
2751	97.12
2750	97.12
2749	97.12
2748	97.12
2747	97.12
2746	97.12
2745	97.12
2744	97.12
2743	97.12
2742	97.12
2741	97.12
2740	97.12
2739	97.12
2738	97.12
2737	97.12
2736	97.12
2735	97.12
2734	97.12
2733	97.12
2732	97.12
2731	97.12
2730	97.12
2729	97.13
2728	97.13
2727	97.13
2726	97.13
2725	97.13
2724	97.13
2723	97.13
2722	97.13
2721	97.13
2720	97.13
2719	97.13
2718	97.13
2717	97.13
2716	97.13
2715	97.13
2714	97.13
2713	97.13
2712	97.13
2711	97.13
2710	97.13
2709	97.13
2708	97.13
2707	97.13
2706	97.13
2705	97.14
2704	97.14
2703	97.14
2702	97.14
2701	97.14
2700	97.14
2699	97.14
2698	97.13
2697	97.13
2696	97.13
2695	97.13
2694	97.13
2693	97.13
2692	97.13
2691	97.13
2690	97.13
2689	97.14
2688	97.14
2687	97.14
2686	97.14
2685	97.14
2684	97.14
2683	97.14
2682	97.14
2681	97.14
2680	97.14
2679	97.14
2678	97.13
2677	97.13
2676	97.13
2675	97.13
2674	97.13
2673	97.14
2672	97.14
2671	97.14
2670	97.14
2669	97.14
2668	97.14
2667	97.14
2666	97.14
2665	97.14
2664	97.14
2663	97.13
2662	97.13
2661	97.13
2660	97.13
2659	97.14
2658	97.14
2657	97.14
2656	97.14
2655	97.14
2654	97.15
2653	97.15
2652	97.15
2651	97.15
2650	97.16
2649	97.16
2648	97.16
2647	97.16
2646	97.17
2645	97.17
2644	97.17
2643	97.17
2642	97.18
2641	97.18
2640	97.18
2639	97.18
2638	97.18
2637	97.18
2636	97.18
2635	97.18
2634	97.18
2633	97.18
2632	97.18
2631	97.18
2630	97.18
2629	97.19
2628	97.19
2627	97.2
2626	97.2
2625	97.21
2624	97.21
2623	97.21
2622	97.21
2621	97.21
2620	97.21
2619	97.21
2618	97.21
2617	97.21
2616	97.21
2615	97.22
2614	97.22
2613	97.22
2612	97.22
2611	97.22
2610	97.22
2609	97.21
2608	97.21
2607	97.22
2606	97.22
2605	97.22
2604	97.22
2603	97.22
2602	97.22
2601	97.22
2600	97.22
2599	97.23
2598	97.22
2597	97.22
2596	97.22
2595	97.23
2594	97.23
2593	97.23
2592	97.23
2591	97.23
2590	97.24
2589	97.24
2588	97.24
2587	97.24
2586	97.24
2585	97.24
2584	97.24
2583	97.24
2582	97.24
2581	97.24
2580	97.24
2579	97.23
2578	97.24
2577	97.24
2576	97.25
2575	97.25
2574	97.25
2573	97.25
2572	97.25
2571	97.25
2570	97.24
2569	97.24
2568	97.24
2567	97.24
2566	97.24
2565	97.24
2564	97.24
2563	97.24
2562	97.24
2561	97.24
2560	97.24
2559	97.24
2558	97.24
2557	97.24
2556	97.24
2555	97.25
2554	97.26
2553	97.27
2552	97.27
2551	97.27
2550	97.27
2549	97.26
2548	97.26
2547	97.26
2546	97.26
2545	97.26
2544	97.25
2543	97.25
2542	97.26
2541	97.26
2540	97.26
2539	97.26
2538	97.25
2537	97.24
2536	97.23
2535	97.22
2534	97.22
2533	97.22
2532	97.22
2531	97.23
2530	97.23
2529	97.23
2528	97.23
2527	97.23
2526	97.23
2525	97.24
2524	97.24
2523	97.24
2522	97.23
2521	97.23
2520	97.23
2519	97.23
2518	97.22
2517	97.21
2516	97.21
2515	97.21
2514	97.21
2513	97.21
2512	97.21
2511	97.21
2510	97.21
2509	97.2
2508	97.2
2507	97.21
2506	97.21
2505	97.22
2504	97.22
2503	97.21
2502	97.21
2501	97.22
2500	97.23
2499	97.24
2498	97.24
2497	97.24
2496	97.24
2495	97.25
2494	97.25
2493	97.24
2492	97.24
2491	97.24
2490	97.24
2489	97.24
2488	97.25
2487	97.26
2486	97.26
2485	97.27
2484	97.28
2483	97.27
2482	97.27
2481	97.27
2480	97.27
2479	97.28
2478	97.29
2477	97.29
2476	97.29
2475	97.29
2474	97.28
2473	97.28
2472	97.29
2471	97.29
2470	97.29
2469	97.29
2468	97.29
2467	97.29
2466	97.29
2465	97.3
2464	97.29
2463	97.29
2462	97.28
2461	97.27
2460	97.27
2459	97.28
2458	97.3
2457	97.3
2456	97.3
2455	97.3
2454	97.3
2453	97.3
2452	97.3
2451	97.3
2450	97.3
2449	97.3
2448	97.3
2447	97.3
2446	97.29
2445	97.29
2444	97.29
2443	97.29
2442	97.3
2441	97.3
2440	97.3
2439	97.29
2438	97.3
2437	97.31
2436	97.31
2435	97.32
2434	97.31
2433	97.32
2432	97.32
2431	97.32
2430	97.32
2429	97.3
2428	97.29
2427	97.29
2426	97.29
2425	97.31
2424	97.31
2423	97.32
2422	97.33
2421	97.33
2420	97.33
2419	97.33
2418	97.32
2417	97.31
2416	97.29
2415	97.28
2414	97.27
2413	97.28
2412	97.29
2411	97.3
2410	97.3
2409	97.3
2408	97.3
2407	97.3
2406	97.3
2405	97.31
2404	97.31
2403	97.31
2402	97.3
2401	97.29
2400	97.29
2399	97.29
2398	97.29
2397	97.29
2396	97.29
2395	97.29
2394	97.28
2393	97.28
2392	97.29
2391	97.31
2390	97.33
2389	97.36
2388	97.4
2387	97.45
2386	97.52
2385	97.58
2384	97.61
2383	97.61
2382	97.55
2381	97.42
2380	97.24
2379	97.03
2378	96.86
2377	96.76
2376	96.75
2375	96.84
2374	96.99
2373	97.15
2372	97.27
2371	97.33
2370	97.34
2369	97.31
2368	97.26
2367	97.23
2366	97.2
2365	97.17
2364	97.12
2363	97.09
2362	97.1
2361	97.14
2360	97.21
2359	97.28
2358	97.31
2357	97.23
2356	97.09
2355	96.98
2354	96.9
2353	96.82
2352	96.77
2351	96.8
2350	96.92
2349	97.03
2348	97.1
2347	97.13
2346	97.22
2345	97.38
2344	97.54
2343	97.63
2342	97.55
2341	97.32
2340	97.07
2339	96.92
2338	96.85
2337	96.81
2336	96.76
2335	96.72
2334	96.69
2333	96.65
2332	96.64
2331	96.7
2330	96.86
2329	97.05
2328	97.24
2327	97.39
2326	97.45
2325	97.42
2324	97.33
2323	97.25
2322	97.2
2321	97.21
2320	97.26
2319	97.34
2318	97.43
2317	97.47
2316	97.46
2315	97.43
2314	97.42
2313	97.45
2312	97.51
2311	97.58
2310	97.63
2309	97.65
2308	97.63
2307	97.61
2306	97.61
2305	97.62
2304	97.66
2303	97.71
2302	97.76
2301	97.79
2300	97.79
2299	97.79
2298	97.78
2297	97.77
2296	97.76
2295	97.74
2294	97.72
2293	97.69
2292	97.67
2291	97.64
2290	97.62
2289	97.58
2288	97.53
2287	97.49
2286	97.46
2285	97.44
2284	97.43
2283	97.44
2282	97.45
2281	97.46
2280	97.45
2279	97.45
2278	97.46
2277	97.48
2276	97.5
2275	97.51
2274	97.51
2273	97.5
2272	97.49
2271	97.49
2270	97.51
2269	97.52
2268	97.53
2267	97.52
2266	97.51
2265	97.5
2264	97.49
2263	97.5
2262	97.51
2261	97.5
2260	97.5
2259	97.51
2258	97.52
2257	97.51
2256	97.49
2255	97.49
2254	97.51
2253	97.52
2252	97.52
2251	97.53
2250	97.53
2249	97.52
2248	97.5
2247	97.47
2246	97.42
2245	97.36
2244	97.31
2243	97.33
2242	97.42
2241	97.52
2240	97.57
2239	97.58
2238	97.57
2237	97.54
2236	97.53
2235	97.54
2234	97.56
2233	97.56
2232	97.53
2231	97.51
2230	97.49
2229	97.47
2228	97.46
2227	97.45
2226	97.43
2225	97.4
2224	97.38
2223	97.41
2222	97.47
2221	97.5
2220	97.48
2219	97.45
2218	97.43
2217	97.42
2216	97.42
2215	97.45
2214	97.51
2213	97.58
2212	97.64
2211	97.71
2210	97.76
2209	97.75
2208	97.7
2207	97.65
2206	97.6
2205	97.55
2204	97.49
2203	97.45
2202	97.42
2201	97.41
2200	97.43
2199	97.51
2198	97.63
2197	97.7
2196	97.69
2195	97.66
2194	97.62
2193	97.59
2192	97.57
2191	97.57
2190	97.6
2189	97.65
2188	97.7
2187	97.72
2186	97.68
2185	97.57
2184	97.48
2183	97.48
2182	97.55
2181	97.59
2180	97.57
2179	97.54
2178	97.54
2177	97.56
2176	97.62
2175	97.71
2174	97.77
2173	97.73
2172	97.64
2171	97.6
2170	97.65
2169	97.75
2168	97.83
2167	97.88
2166	97.89
2165	97.83
2164	97.75
2163	97.7
2162	97.69
2161	97.7
2160	97.76
2159	97.92
2158	98.07
2157	98.05
2156	97.89
2155	97.74
2154	97.7
2153	97.73
2152	97.8
2151	97.85
2150	97.86
2149	97.8
2148	97.72
2147	97.71
2146	97.78
2145	97.86
2144	97.89
2143	97.84
2142	97.75
2141	97.64
2140	97.56
2139	97.54
2138	97.56
2137	97.56
2136	97.53
2135	97.5
2134	97.47
2133	97.44
2132	97.41
2131	97.41
2130	97.42
2129	97.42
2128	97.41
2127	97.42
2126	97.42
2125	97.41
2124	97.37
2123	97.35
2122	97.34
2121	97.35
2120	97.37
2119	97.4
2118	97.44
2117	97.45
2116	97.43
2115	97.4
2114	97.36
2113	97.34
2112	97.35
2111	97.37
2110	97.38
2109	97.37
2108	97.36
2107	97.37
2106	97.41
2105	97.43
2104	97.44
2103	97.42
2102	97.41
2101	97.4
2100	97.4
2099	97.42
2098	97.42
2097	97.41
2096	97.4
2095	97.42
2094	97.47
2093	97.51
2092	97.52
2091	97.51
2090	97.5
2089	97.46
2088	97.43
2087	97.41
2086	97.41
2085	97.41
2084	97.4
2083	97.4
2082	97.4
2081	97.39
2080	97.37
2079	97.36
2078	97.35
2077	97.34
2076	97.34
2075	97.38
2074	97.44
2073	97.47
2072	97.49
2071	97.52
2070	97.55
2069	97.55
2068	97.52
2067	97.48
2066	97.43
2065	97.39
2064	97.37
2063	97.39
2062	97.44
2061	97.46
2060	97.44
2059	97.42
2058	97.42
2057	97.42
2056	97.41
2055	97.43
2054	97.47
2053	97.51
2052	97.52
2051	97.54
2050	97.54
2049	97.51
2048	97.46
2047	97.48
2046	97.55
2045	97.58
2044	97.57
2043	97.58
2042	97.63
2041	97.68
2040	97.7
2039	97.73
2038	97.75
2037	97.7
2036	97.61
2035	97.59
2034	97.65
2033	97.74
2032	97.81
2031	97.91
2030	98.02
2029	98.06
2028	98.03
2027	97.98
2026	97.93
2025	97.8
2024	97.64
2023	97.54
2022	97.53
2021	97.54
2020	97.56
2019	97.64
2018	97.75
2017	97.81
2016	97.84
2015	97.92
2014	98.04
2013	98.11
2012	98.09
2011	98.05
2010	98
2009	97.92
2008	97.85
2007	97.82
2006	97.79
2005	97.68
2004	97.57
2003	97.57
2002	97.67
[truncated: 1,452 more rows]

## Sheet: CO2FGT
cm-1	%T
4000	97.02
3999	97.02
3998	97.02
3997	97.01
3996	97.01
3995	97.01
3994	97.01
3993	97.01
3992	97.02
3991	97.02
3990	97.02
3989	97.02
3988	97.02
3987	97.02
3986	97.02
3985	97.02
3984	97.02
3983	97.02
3982	97.03
3981	97.02
3980	97.02
3979	97.02
3978	97.01
3977	97.01
3976	97.02
3975	97.02
3974	97.02
3973	97.02
3972	97.02
3971	97.02
3970	97.02
3969	97.02
3968	97.03
3967	97.03
3966	97.03
3965	97.02
3964	97.01
3963	97.01
3962	97.01
3961	97.02
3960	97.02
3959	97.03
3958	97.03
3957	97.03
3956	97.03
3955	97.03
3954	97.02
3953	97.02
3952	97
3951	96.99
3950	96.99
3949	96.99
3948	97
3947	97
3946	97
3945	96.99
3944	97
3943	97.01
3942	97.03
3941	97.04
3940	97.04
3939	97.04
3938	97.03
3937	97.02
3936	97.02
3935	97
3934	96.99
3933	97
3932	97.01
3931	97.02
3930	97.02
3929	97.01
3928	97
3927	97
3926	97
3925	97
3924	97.01
3923	97.02
3922	97.02
3921	97.01
3920	97
3919	97
3918	97.01
3917	97.02
3916	97.04
3915	97.04
3914	97.05
3913	97.05
3912	97.05
3911	97.05
3910	97.05
3909	97.04
3908	97.03
3907	97.02
3906	97.01
3905	97
3904	96.99
3903	96.99
3902	96.99
3901	96.99
3900	96.99
3899	97.01
3898	97.01
3897	97.02
3896	97.02
3895	97.01
3894	97.02
3893	97.02
3892	97.03
3891	97.04
3890	97.04
3889	97.03
3888	97.01
3887	97
3886	97
3885	97.01
3884	97.01
3883	97
3882	96.99
3881	97
3880	97.02
3879	97.05
3878	97.05
3877	97.03
3876	97.01
3875	97.01
3874	97.01
3873	97.01
3872	97
3871	96.99
3870	96.99
3869	97.01
3868	97.02
3867	97.01
3866	97
3865	97
3864	97.02
3863	97.03
3862	97.04
3861	97.04
3860	97.04
3859	97.04
3858	97.05
3857	97.05
3856	97.05
3855	97.03
3854	97
3853	96.98
3852	96.97
3851	96.98
3850	97
3849	97.02
3848	97.04
3847	97.06
3846	97.06
3845	97.06
3844	97.05
3843	97.05
3842	97.05
3841	97.05
3840	97.05
3839	97.04
3838	97.04
3837	97.04
3836	97.04
3835	97.04
3834	97.05
3833	97.05
3832	97.06
3831	97.07
3830	97.08
3829	97.08
3828	97.08
3827	97.08
3826	97.09
3825	97.09
3824	97.09
3823	97.08
3822	97.06
3821	97.06
3820	97.07
3819	97.08
3818	97.06
3817	97.05
3816	97.05
3815	97.06
3814	97.08
3813	97.08
3812	97.08
3811	97.1
3810	97.11
3809	97.12
3808	97.11
3807	97.11
3806	97.11
3805	97.11
3804	97.1
3803	97.07
3802	97.06
3801	97.06
3800	97.06
3799	97.06
3798	97.05
3797	97.05
3796	97.07
3795	97.09
3794	97.11
3793	97.11
3792	97.11
3791	97.11
3790	97.12
3789	97.12
3788	97.11
3787	97.11
3786	97.1
3785	97.11
3784	97.11
3783	97.12
3782	97.12
3781	97.11
3780	97.11
3779	97.11
3778	97.11
3777	97.11
3776	97.11
3775	97.11
3774	97.12
3773	97.13
3772	97.13
3771	97.12
3770	97.11
3769	97.11
3768	97.1
3767	97.09
3766	97.1
3765	97.11
3764	97.12
3763	97.13
3762	97.12
3761	97.1
3760	97.1
3759	97.1
3758	97.11
3757	97.11
3756	97.11
3755	97.1
3754	97.1
3753	97.1
3752	97.1
3751	97.1
3750	97.1
3749	97.09
3748	97.08
3747	97.08
3746	97.09
3745	97.12
3744	97.16
3743	97.18
3742	97.19
3741	97.18
3740	97.18
3739	97.19
3738	97.21
3737	97.22
3736	97.23
3735	97.23
3734	97.22
3733	97.2
3732	97.19
3731	97.2
3730	97.23
3729	97.25
3728	97.27
3727	97.28
3726	97.29
3725	97.28
3724	97.27
3723	97.24
3722	97.23
3721	97.21
3720	97.2
3719	97.18
3718	97.16
3717	97.16
3716	97.16
3715	97.17
3714	97.19
3713	97.23
3712	97.28
3711	97.32
3710	97.31
3709	97.29
3708	97.26
3707	97.25
3706	97.24
3705	97.23
3704	97.22
3703	97.19
3702	97.18
3701	97.17
3700	97.18
3699	97.19
3698	97.19
3697	97.2
3696	97.21
3695	97.22
3694	97.23
3693	97.23
3692	97.2
3691	97.16
3690	97.1
3689	97.05
3688	97.04
3687	97.06
3686	97.09
3685	97.11
3684	97.12
3683	97.14
3682	97.15
3681	97.15
3680	97.15
3679	97.14
3678	97.12
3677	97.09
3676	97.06
3675	97.05
3674	97.05
3673	97.04
3672	97.02
3671	97.01
3670	97.03
3669	97.05
3668	97.06
3667	97.06
3666	97.06
3665	97.07
3664	97.08
3663	97.09
3662	97.09
3661	97.1
3660	97.09
3659	97.09
3658	97.08
3657	97.08
3656	97.07
3655	97.07
3654	97.06
3653	97.03
3652	96.99
3651	96.96
3650	96.93
3649	96.89
3648	96.85
3647	96.81
3646	96.79
3645	96.77
3644	96.77
3643	96.78
3642	96.81
3641	96.85
3640	96.89
3639	96.93
3638	96.97
3637	97
3636	97.03
3635	97.06
3634	97.08
3633	97.09
3632	97.09
3631	97.09
3630	97.1
3629	97.11
3628	97.12
3627	97.1
3626	97.06
3625	97.04
3624	97.02
3623	97
3622	96.96
3621	96.92
3620	96.89
3619	96.89
3618	96.9
3617	96.91
3616	96.91
3615	96.91
3614	96.92
3613	96.94
3612	96.97
3611	96.98
3610	96.99
3609	97
3608	97.03
3607	97.04
3606	97.04
3605	97.03
3604	97.01
3603	97.01
3602	97.01
3601	97.01
3600	97
3599	96.98
3598	96.96
3597	96.95
3596	96.95
3595	96.96
3594	96.97
3593	96.96
3592	96.94
3591	96.91
3590	96.87
3589	96.85
3588	96.85
3587	96.87
3586	96.88
3585	96.87
3584	96.86
3583	96.84
3582	96.83
3581	96.82
3580	96.8
3579	96.76
3578	96.71
3577	96.65
3576	96.57
3575	96.49
3574	96.4
3573	96.32
3572	96.25
3571	96.18
3570	96.14
3569	96.13
3568	96.17
3567	96.25
3566	96.33
3565	96.4
3564	96.44
3563	96.47
3562	96.5
3561	96.54
3560	96.58
3559	96.6
3558	96.62
3557	96.62
3556	96.62
3555	96.62
3554	96.62
3553	96.63
3552	96.63
3551	96.63
3550	96.62
3549	96.6
3548	96.58
3547	96.58
3546	96.6
3545	96.62
3544	96.64
3543	96.65
3542	96.65
3541	96.65
3540	96.65
3539	96.64
3538	96.63
3537	96.64
3536	96.64
3535	96.65
3534	96.65
3533	96.64
3532	96.63
3531	96.62
3530	96.61
3529	96.6
3528	96.59
3527	96.59
3526	96.59
3525	96.59
3524	96.6
3523	96.61
3522	96.62
3521	96.63
3520	96.63
3519	96.63
3518	96.63
3517	96.63
3516	96.63
3515	96.63
3514	96.62
3513	96.61
3512	96.6
3511	96.6
3510	96.6
3509	96.61
3508	96.61
3507	96.6
3506	96.59
3505	96.57
3504	96.57
3503	96.57
3502	96.58
3501	96.59
3500	96.59
3499	96.6
3498	96.6
3497	96.6
3496	96.6
3495	96.6
3494	96.6
3493	96.59
3492	96.59
3491	96.59
3490	96.58
3489	96.58
3488	96.58
3487	96.58
3486	96.58
3485	96.58
3484	96.57
3483	96.56
3482	96.56
3481	96.56
3480	96.57
3479	96.57
3478	96.57
3477	96.57
3476	96.57
3475	96.57
3474	96.57
3473	96.57
3472	96.57
3471	96.57
3470	96.57
3469	96.57
3468	96.57
3467	96.57
3466	96.57
3465	96.56
3464	96.56
3463	96.56
3462	96.55
3461	96.55
3460	96.54
3459	96.54
3458	96.54
3457	96.53
3456	96.53
3455	96.53
3454	96.53
3453	96.53
3452	96.52
3451	96.52
3450	96.52
3449	96.51
3448	96.51
3447	96.51
3446	96.51
3445	96.52
3444	96.52
3443	96.52
3442	96.52
3441	96.52
3440	96.52
3439	96.52
3438	96.51
3437	96.52
3436	96.52
3435	96.52
3434	96.51
3433	96.51
3432	96.51
3431	96.51
3430	96.51
3429	96.51
3428	96.51
3427	96.5
3426	96.5
3425	96.5
3424	96.49
3423	96.48
3422	96.48
3421	96.48
3420	96.49
3419	96.49
3418	96.5
3417	96.5
3416	96.5
3415	96.5
3414	96.51
3413	96.51
3412	96.5
3411	96.5
3410	96.49
3409	96.49
3408	96.49
3407	96.48
3406	96.48
3405	96.48
3404	96.49
3403	96.49
3402	96.5
3401	96.5
3400	96.5
3399	96.5
3398	96.49
3397	96.49
3396	96.49
3395	96.49
3394	96.49
3393	96.5
3392	96.5
3391	96.5
3390	96.5
3389	96.5
3388	96.5
3387	96.5
3386	96.5
3385	96.51
3384	96.51
3383	96.51
3382	96.52
3381	96.52
3380	96.52
3379	96.53
3378	96.53
3377	96.53
3376	96.53
3375	96.53
3374	96.54
3373	96.54
3372	96.54
3371	96.54
3370	96.54
3369	96.54
3368	96.54
3367	96.54
3366	96.54
3365	96.54
3364	96.54
3363	96.54
3362	96.54
3361	96.55
3360	96.55
3359	96.55
3358	96.55
3357	96.55
3356	96.56
3355	96.56
3354	96.57
3353	96.58
3352	96.58
3351	96.58
3350	96.58
3349	96.58
3348	96.59
3347	96.59
3346	96.6
3345	96.6
3344	96.6
3343	96.6
3342	96.6
3341	96.61
3340	96.61
3339	96.61
3338	96.61
3337	96.61
3336	96.62
3335	96.62
3334	96.63
3333	96.63
3332	96.63
3331	96.64
3330	96.64
3329	96.65
3328	96.65
3327	96.66
3326	96.66
3325	96.66
3324	96.66
3323	96.66
3322	96.67
3321	96.68
3320	96.68
3319	96.68
3318	96.69
3317	96.69
3316	96.69
3315	96.69
3314	96.69
3313	96.69
3312	96.69
3311	96.7
3310	96.7
3309	96.71
3308	96.72
3307	96.72
3306	96.73
3305	96.73
3304	96.73
3303	96.73
3302	96.73
3301	96.73
3300	96.73
3299	96.74
3298	96.75
3297	96.75
3296	96.76
3295	96.77
3294	96.77
3293	96.77
3292	96.77
3291	96.77
3290	96.77
3289	96.77
3288	96.78
3287	96.78
3286	96.78
3285	96.78
3284	96.79
3283	96.79
3282	96.8
3281	96.8
3280	96.8
3279	96.8
3278	96.8
3277	96.81
3276	96.81
3275	96.81
3274	96.82
3273	96.82
3272	96.82
3271	96.83
3270	96.83
3269	96.83
3268	96.83
3267	96.84
3266	96.85
3265	96.85
3264	96.85
3263	96.85
3262	96.84
3261	96.84
3260	96.84
3259	96.85
3258	96.85
3257	96.85
3256	96.86
3255	96.86
3254	96.86
3253	96.87
3252	96.87
3251	96.87
3250	96.87
3249	96.88
3248	96.88
3247	96.88
3246	96.88
3245	96.88
3244	96.88
3243	96.88
3242	96.88
3241	96.88
3240	96.89
3239	96.89
3238	96.89
3237	96.9
3236	96.9
3235	96.9
3234	96.9
3233	96.91
3232	96.91
3231	96.91
3230	96.91
3229	96.91
3228	96.91
3227	96.91
3226	96.91
3225	96.91
3224	96.92
3223	96.92
3222	96.92
3221	96.92
3220	96.92
3219	96.93
3218	96.93
3217	96.94
3216	96.94
3215	96.94
3214	96.94
3213	96.94
3212	96.95
3211	96.95
3210	96.95
3209	96.96
3208	96.96
3207	96.96
3206	96.96
3205	96.96
3204	96.96
3203	96.96
3202	96.96
3201	96.97
3200	96.97
3199	96.97
3198	96.97
3197	96.98
3196	96.98
3195	96.99
3194	96.99
3193	96.99
3192	97
3191	97
3190	97
3189	97
3188	97
3187	97
3186	97
3185	97
3184	97.01
3183	97.01
3182	97.01
3181	97.01
3180	97.01
3179	97.01
3178	97.01
3177	97.01
3176	97.02
3175	97.02
3174	97.03
3173	97.03
3172	97.03
3171	97.03
3170	97.03
3169	97.03
3168	97.03
3167	97.04
3166	97.04
3165	97.04
3164	97.04
3163	97.04
3162	97.04
3161	97.05
3160	97.05
3159	97.06
3158	97.06
3157	97.06
3156	97.06
3155	97.06
3154	97.06
3153	97.07
3152	97.07
3151	97.08
3150	97.08
3149	97.08
3148	97.07
3147	97.07
3146	97.07
3145	97.08
3144	97.08
3143	97.09
3142	97.1
3141	97.1
3140	97.1
3139	97.1
3138	97.09
3137	97.09
3136	97.08
3135	97.09
3134	97.09
3133	97.1
3132	97.1
3131	97.11
3130	97.1
3129	97.1
3128	97.1
3127	97.1
3126	97.11
3125	97.12
3124	97.13
3123	97.14
3122	97.14
3121	97.13
3120	97.12
3119	97.11
3118	97.12
3117	97.12
3116	97.14
3115	97.15
3114	97.16
3113	97.16
3112	97.15
3111	97.14
3110	97.13
3109	97.13
3108	97.13
3107	97.14
3106	97.16
3105	97.17
3104	97.17
3103	97.16
3102	97.15
3101	97.14
3100	97.14
3099	97.14
3098	97.16
3097	97.18
3096	97.19
3095	97.19
3094	97.18
3093	97.16
3092	97.15
3091	97.15
3090	97.16
3089	97.18
3088	97.21
3087	97.23
3086	97.23
3085	97.21
3084	97.19
3083	97.17
3082	97.16
3081	97.17
3080	97.18
3079	97.19
3078	97.2
3077	97.21
3076	97.21
3075	97.19
3074	97.18
3073	97.17
3072	97.17
3071	97.18
3070	97.19
3069	97.22
3068	97.23
3067	97.23
3066	97.21
3065	97.19
3064	97.18
3063	97.17
3062	97.18
3061	97.19
3060	97.21
3059	97.22
3058	97.23
3057	97.22
3056	97.21
3055	97.19
3054	97.19
3053	97.19
3052	97.19
3051	97.19
3050	97.2
3049	97.2
3048	97.21
3047	97.2
3046	97.2
3045	97.19
3044	97.19
3043	97.19
3042	97.19
3041	97.19
3040	97.19
3039	97.19
3038	97.19
3037	97.18
3036	97.18
3035	97.18
3034	97.17
3033	97.17
3032	97.17
3031	97.17
3030	97.17
3029	97.17
3028	97.16
3027	97.15
3026	97.15
3025	97.14
3024	97.15
3023	97.15
3022	97.17
3021	97.21
3020	97.28
3019	97.36
3018	97.41
3017	97.42
3016	97.39
3015	97.32
3014	97.26
3013	97.2
3012	97.16
3011	97.13
3010	97.11
3009	97.1
3008	97.08
3007	97.07
3006	97.06
3005	97.06
3004	97.05
3003	97.04
3002	97.04
3001	97.03
3000	97.03
2999	97.03
2998	97.02
2997	97.01
2996	97.01
2995	97
2994	97
2993	97
2992	96.99
2991	96.98
2990	96.98
2989	96.97
2988	96.96
2987	96.95
2986	96.95
2985	96.95
2984	96.96
2983	96.96
2982	96.97
2981	96.98
2980	96.99
2979	97
2978	96.99
2977	96.97
2976	96.96
2975	96.95
2974	96.95
2973	96.95
2972	96.96
2971	96.96
2970	96.97
2969	96.98
2968	96.98
2967	96.98
2966	96.97
2965	96.97
2964	96.98
2963	96.98
2962	96.99
2961	97
2960	97.01
2959	97.02
2958	97.02
2957	97.01
2956	97
2955	96.99
2954	96.99
2953	96.99
2952	97
2951	97.01
2950	97.02
2949	97.04
2948	97.04
2947	97.04
2946	97.02
2945	97.01
2944	97.01
2943	97.01
2942	97.01
2941	97.01
2940	97.02
2939	97.03
2938	97.03
2937	97.02
2936	97
2935	96.99
2934	96.99
2933	96.98
2932	96.98
2931	96.98
2930	96.98
2929	96.99
2928	96.99
2927	96.99
2926	96.98
2925	96.98
2924	96.98
2923	96.98
2922	96.99
2921	97
2920	97.02
2919	97.04
2918	97.05
2917	97.06
2916	97.06
2915	97.06
2914	97.05
2913	97.04
2912	97.03
2911	97.02
2910	97.02
2909	97.02
2908	97.02
2907	97.02
2906	97.02
2905	97.02
2904	97.01
2903	97.01
2902	97
2901	97
2900	97.01
2899	97.02
2898	97.04
2897	97.05
2896	97.05
2895	97.05
2894	97.05
2893	97.05
2892	97.05
2891	97.05
2890	97.05
2889	97.05
2888	97.06
2887	97.06
2886	97.06
2885	97.06
2884	97.06
2883	97.06
2882	97.07
2881	97.08
2880	97.08
2879	97.09
2878	97.09
2877	97.09
2876	97.1
2875	97.1
2874	97.1
2873	97.1
2872	97.1
2871	97.1
2870	97.09
2869	97.09
2868	97.09
2867	97.1
2866	97.1
2865	97.11
2864	97.11
2863	97.11
2862	97.12
2861	97.13
2860	97.13
2859	97.13
2858	97.13
2857	97.14
2856	97.14
2855	97.15
2854	97.15
2853	97.16
2852	97.17
2851	97.18
2850	97.2
2849	97.21
2848	97.21
2847	97.22
2846	97.21
2845	97.21
2844	97.21
2843	97.22
2842	97.22
2841	97.23
2840	97.23
2839	97.23
2838	97.23
2837	97.24
2836	97.24
2835	97.24
2834	97.24
2833	97.25
2832	97.25
2831	97.25
2830	97.25
2829	97.25
2828	97.25
2827	97.26
2826	97.26
2825	97.26
2824	97.26
2823	97.26
2822	97.26
2821	97.26
2820	97.26
2819	97.26
2818	97.26
2817	97.26
2816	97.26
2815	97.26
2814	97.27
2813	97.28
2812	97.28
2811	97.28
2810	97.27
2809	97.27
2808	97.27
2807	97.27
2806	97.27
2805	97.28
2804	97.28
2803	97.28
2802	97.29
2801	97.29
2800	97.29
2799	97.29
2798	97.29
2797	97.29
2796	97.28
2795	97.28
2794	97.28
2793	97.29
2792	97.29
2791	97.29
2790	97.29
2789	97.29
2788	97.29
2787	97.29
2786	97.29
2785	97.29
2784	97.29
2783	97.29
2782	97.29
2781	97.29
2780	97.29
2779	97.3
2778	97.3
2777	97.3
2776	97.3
2775	97.3
2774	97.3
2773	97.3
2772	97.3
2771	97.3
2770	97.3
2769	97.3
2768	97.3
2767	97.3
2766	97.3
2765	97.3
2764	97.3
2763	97.3
2762	97.3
2761	97.3
2760	97.3
2759	97.3
2758	97.3
2757	97.31
2756	97.31
2755	97.31
2754	97.31
2753	97.31
2752	97.31
2751	97.31
2750	97.31
2749	97.31
2748	97.31
2747	97.31
2746	97.31
2745	97.31
2744	97.31
2743	97.31
2742	97.31
2741	97.32
2740	97.32
2739	97.32
2738	97.32
2737	97.32
2736	97.32
2735	97.32
2734	97.32
2733	97.32
2732	97.32
2731	97.32
2730	97.32
2729	97.32
2728	97.33
2727	97.33
2726	97.33
2725	97.33
2724	97.33
2723	97.32
2722	97.32
2721	97.32
2720	97.32
2719	97.32
2718	97.33
2717	97.33
2716	97.33
2715	97.33
2714	97.33
2713	97.33
2712	97.33
2711	97.33
2710	97.33
2709	97.33
2708	97.33
2707	97.33
2706	97.33
2705	97.33
2704	97.34
2703	97.34
2702	97.34
2701	97.34
2700	97.33
2699	97.33
2698	97.33
2697	97.33
2696	97.33
2695	97.33
2694	97.33
2693	97.33
2692	97.33
2691	97.33
2690	97.33
2689	97.33
2688	97.34
2687	97.34
2686	97.34
2685	97.34
2684	97.34
2683	97.34
2682	97.34
2681	97.34
2680	97.34
2679	97.34
2678	97.34
2677	97.34
2676	97.34
2675	97.34
2674	97.34
2673	97.34
2672	97.34
2671	97.34
2670	97.34
2669	97.34
2668	97.34
2667	97.34
2666	97.34
2665	97.35
2664	97.35
2663	97.35
2662	97.36
2661	97.36
2660	97.36
2659	97.36
2658	97.36
2657	97.37
2656	97.37
2655	97.37
2654	97.37
2653	97.37
2652	97.37
2651	97.37
2650	97.37
2649	97.37
2648	97.38
2647	97.38
2646	97.38
2645	97.38
2644	97.38
2643	97.38
2642	97.38
2641	97.38
2640	97.38
2639	97.37
2638	97.37
2637	97.37
2636	97.37
2635	97.37
2634	97.37
2633	97.37
2632	97.37
2631	97.37
2630	97.37
2629	97.37
2628	97.37
2627	97.37
2626	97.38
2625	97.38
2624	97.38
2623	97.38
2622	97.37
2621	97.37
2620	97.36
2619	97.36
2618	97.36
2617	97.36
2616	97.36
2615	97.36
2614	97.37
2613	97.37
2612	97.36
2611	97.36
2610	97.36
2609	97.36
2608	97.36
2607	97.36
2606	97.35
2605	97.35
2604	97.35
2603	97.34
2602	97.34
2601	97.34
2600	97.34
2599	97.34
2598	97.34
2597	97.34
2596	97.34
2595	97.34
2594	97.34
2593	97.34
2592	97.34
2591	97.34
2590	97.34
2589	97.34
2588	97.35
2587	97.34
2586	97.34
2585	97.33
2584	97.33
2583	97.33
2582	97.34
2581	97.34
2580	97.34
2579	97.34
2578	97.33
2577	97.33
2576	97.33
2575	97.33
2574	97.32
2573	97.32
2572	97.33
2571	97.33
2570	97.33
2569	97.33
2568	97.33
2567	97.33
2566	97.34
2565	97.34
2564	97.34
2563	97.34
2562	97.33
2561	97.33
2560	97.32
2559	97.33
2558	97.33
2557	97.33
2556	97.32
2555	97.32
2554	97.32
2553	97.32
2552	97.33
2551	97.33
2550	97.33
2549	97.33
2548	97.33
2547	97.33
2546	97.33
2545	97.33
2544	97.34
2543	97.33
2542	97.33
2541	97.34
2540	97.34
2539	97.34
2538	97.34
2537	97.33
2536	97.31
2535	97.3
2534	97.3
2533	97.3
2532	97.32
2531	97.33
2530	97.33
2529	97.33
2528	97.33
2527	97.33
2526	97.33
2525	97.33
2524	97.33
2523	97.33
2522	97.33
2521	97.31
2520	97.3
2519	97.3
2518	97.3
2517	97.3
2516	97.29
2515	97.29
2514	97.3
2513	97.3
2512	97.31
2511	97.32
2510	97.32
2509	97.31
2508	97.31
2507	97.31
2506	97.31
2505	97.3
2504	97.3
2503	97.3
2502	97.31
2501	97.32
2500	97.32
2499	97.32
2498	97.31
2497	97.3
2496	97.3
2495	97.31
2494	97.31
2493	97.31
2492	97.31
2491	97.32
2490	97.32
2489	97.31
2488	97.32
2487	97.32
2486	97.33
2485	97.34
2484	97.34
2483	97.35
2482	97.35
2481	97.35
2480	97.34
2479	97.34
2478	97.34
2477	97.34
2476	97.34
2475	97.34
2474	97.34
2473	97.35
2472	97.36
2471	97.36
2470	97.37
2469	97.36
2468	97.35
2467	97.35
2466	97.35
2465	97.35
2464	97.36
2463	97.36
2462	97.36
2461	97.35
2460	97.36
2459	97.36
2458	97.37
2457	97.37
2456	97.36
2455	97.36
2454	97.36
2453	97.36
2452	97.37
2451	97.36
2450	97.35
2449	97.35
2448	97.35
2447	97.35
2446	97.35
2445	97.35
2444	97.35
2443	97.36
2442	97.36
2441	97.37
2440	97.37
2439	97.37
2438	97.38
2437	97.38
2436	97.39
2435	97.39
2434	97.38
2433	97.38
2432	97.38
2431	97.38
2430	97.38
2429	97.38
2428	97.37
2427	97.37
2426	97.38
2425	97.38
2424	97.38
2423	97.38
2422	97.38
2421	97.38
2420	97.39
2419	97.39
2418	97.4
2417	97.39
2416	97.38
2415	97.37
2414	97.37
2413	97.37
2412	97.37
2411	97.38
2410	97.38
2409	97.38
2408	97.38
2407	97.38
2406	97.37
2405	97.37
2404	97.37
2403	97.37
2402	97.37
2401	97.38
2400	97.38
2399	97.38
2398	97.38
2397	97.38
2396	97.39
2395	97.38
2394	97.38
2393	97.38
2392	97.38
2391	97.39
2390	97.41
2389	97.45
2388	97.49
2387	97.55
2386	97.62
2385	97.69
2384	97.73
2383	97.73
2382	97.66
2381	97.52
2380	97.33
2379	97.13
2378	96.95
2377	96.84
2376	96.82
2375	96.9
2374	97.04
2373	97.19
2372	97.31
2371	97.38
2370	97.4
2369	97.38
2368	97.34
2367	97.32
2366	97.31
2365	97.28
2364	97.24
2363	97.21
2362	97.22
2361	97.26
2360	97.33
2359	97.41
2358	97.44
2357	97.36
2356	97.22
2355	97.1
2354	97.02
2353	96.94
2352	96.9
2351	96.94
2350	97.06
2349	97.18
2348	97.25
2347	97.28
2346	97.36
2345	97.52
2344	97.68
2343	97.77
2342	97.7
2341	97.48
2340	97.24
2339	97.09
2338	97.03
2337	97
2336	96.96
2335	96.93
2334	96.89
2333	96.84
2332	96.82
2331	96.87
2330	97.02
2329	97.21
2328	97.4
2327	97.56
2326	97.64
2325	97.63
2324	97.55
2323	97.46
2322	97.41
2321	97.4
2320	97.44
2319	97.52
2318	97.6
2317	97.64
2316	97.63
2315	97.6
2314	97.58
2313	97.59
2312	97.63
2311	97.7
2310	97.76
2309	97.78
2308	97.77
2307	97.76
2306	97.76
2305	97.77
2304	97.81
2303	97.86
2302	97.91
2301	97.94
2300	97.95
2299	97.93
2298	97.91
2297	97.9
2296	97.88
2295	97.87
2294	97.86
2293	97.84
2292	97.81
2291	97.79
2290	97.77
2289	97.74
2288	97.7
2287	97.65
2286	97.61
2285	97.59
2284	97.58
2283	97.57
2282	97.56
2281	97.54
2280	97.51
2279	97.51
2278	97.52
2277	97.54
2276	97.57
2275	97.58
2274	97.6
2273	97.6
2272	97.59
2271	97.57
2270	97.57
2269	97.57
2268	97.57
2267	97.57
2266	97.57
2265	97.57
2264	97.58
2263	97.59
2262	97.59
2261	97.57
2260	97.55
2259	97.53
2258	97.5
2257	97.47
2256	97.46
2255	97.46
2254	97.48
2253	97.49
2252	97.5
2251	97.52
2250	97.53
2249	97.52
2248	97.48
2247	97.45
2246	97.43
2245	97.42
2244	97.4
2243	97.39
2242	97.4
2241	97.42
2240	97.42
2239	97.41
2238	97.4
2237	97.41
2236	97.41
2235	97.42
2234	97.44
2233	97.47
2232	97.49
2231	97.49
2230	97.49
2229	97.48
2228	97.47
2227	97.48
2226	97.48
2225	97.47
2224	97.44
2223	97.41
2222	97.38
2221	97.35
2220	97.33
2219	97.33
2218	97.37
2217	97.39
2216	97.39
2215	97.41
2214	97.45
2213	97.5
2212	97.54
2211	97.58
2210	97.62
2209	97.62
2208	97.59
2207	97.55
2206	97.5
2205	97.46
2204	97.44
2203	97.43
2202	97.4
2201	97.36
2200	97.34
2199	97.39
2198	97.49
2197	97.57
2196	97.61
2195	97.61
2194	97.61
2193	97.59
2192	97.56
2191	97.52
2190	97.48
2189	97.47
2188	97.48
2187	97.5
2186	97.47
2185	97.41
2184	97.37
2183	97.38
2182	97.41
2181	97.42
2180	97.42
2179	97.45
2178	97.51
2177	97.52
2176	97.5
2175	97.5
2174	97.55
2173	97.61
2172	97.62
2171	97.61
2170	97.62
2169	97.66
2168	97.74
2167	97.81
2166	97.84
2165	97.8
2164	97.74
2163	97.76
2162	97.86
2161	97.95
2160	97.97
2159	97.93
2158	97.83
2157	97.66
2156	97.46
2155	97.33
2154	97.27
2153	97.26
2152	97.28
2151	97.36
2150	97.47
2149	97.57
2148	97.63
2147	97.66
2146	97.68
2145	97.68
2144	97.62
2143	97.53
2142	97.44
2141	97.37
2140	97.34
2139	97.34
2138	97.35
2137	97.35
2136	97.35
2135	97.35
2134	97.32
2133	97.27
2132	97.25
2131	97.29
2130	97.37
2129	97.43
2128	97.44
2127	97.43
2126	97.42
2125	97.4
2124	97.37
2123	97.35
2122	97.34
2121	97.34
2120	97.34
2119	97.35
2118	97.36
2117	97.37
2116	97.39
2115	97.42
2114	97.44
2113	97.43
2112	97.41
2111	97.4
2110	97.38
2109	97.37
2108	97.35
2107	97.36
2106	97.4
2105	97.44
2104	97.47
2103	97.48
2102	97.46
2101	97.43
2100	97.41
2099	97.4
2098	97.4
2097	97.41
2096	97.43
2095	97.47
2094	97.5
2093	97.51
2092	97.49
2091	97.47
2090	97.45
2089	97.42
2088	97.38
2087	97.36
2086	97.38
2085	97.42
2084	97.44
2083	97.44
2082	97.43
2081	97.41
2080	97.39
2079	97.4
2078	97.4
2077	97.4
2076	97.4
2075	97.41
2074	97.42
2073	97.42
2072	97.42
2071	97.45
2070	97.5
2069	97.53
2068	97.52
2067	97.48
2066	97.44
2065	97.43
2064	97.43
2063	97.45
2062	97.47
2061	97.44
2060	97.39
2059	97.35
2058	97.33
2057	97.36
2056	97.43
2055	97.53
2054	97.63
2053	97.67
2052	97.67
2051	97.64
2050	97.59
2049	97.53
2048	97.5
2047	97.55
2046	97.66
2045	97.73
2044	97.71
2043	97.67
2042	97.63
2041	97.59
2040	97.57
2039	97.61
2038	97.67
2037	97.67
2036	97.56
2035	97.39
2034	97.26
2033	97.22
2032	97.31
2031	97.52
2030	97.76
2029	97.91
2028	97.95
2027	97.97
2026	98.01
2025	98.01
2024	97.93
2023	97.83
2022	97.74
2021	97.67
2020	97.63
2019	97.65
2018	97.72
2017	97.76
2016	97.73
2015	97.69
2014	97.67
2013	97.66
2012	97.64
2011	97.64
2010	97.66
2009	97.69
2008	97.72
2007	97.73
2006	97.69
2005	97.61
2004	97.55
2003	97.58
2002	97.67
[truncated: 1,452 more rows]
